# Supplementary material for: The SAMPL9 host–guest blind challenge: an overview of binding free energy predictive accuracy
Source: Phys Chem Chem Phys. 2024 Mar 4;26(12):9207–25. doi: 10.1039/d3cp05111k (PMC10954238; doi:10.1039/d3cp05111k)
Supplement: CP-026-D3CP05111K-s001 [file CP-026-D3CP05111K-s001.zip]

Archive with 454 entries (365 files):
- sampl9-supplementary-documents/Users/
- sampl9-supplementary-documents/Users/amezcum1/
- sampl9-supplementary-documents/Users/amezcum1/Desktop/
- sampl9-supplementary-documents/Users/amezcum1/Desktop/SAMPL9/
- sampl9-supplementary-documents/Users/amezcum1/Desktop/SAMPL9/host_guest/
- sampl9-supplementary-documents/Users/amezcum1/Desktop/SAMPL9/host_guest/._.DS_Store
- sampl9-supplementary-documents/Users/amezcum1/Desktop/SAMPL9/host_guest/.DS_Store
- sampl9-supplementary-documents/Users/amezcum1/Desktop/SAMPL9/host_guest/Analysis/
- sampl9-supplementary-documents/Users/amezcum1/Desktop/SAMPL9/host_guest/Analysis/._.DS_Store
- sampl9-supplementary-documents/Users/amezcum1/Desktop/SAMPL9/host_guest/Analysis/.DS_Store
- sampl9-supplementary-documents/Users/amezcum1/Desktop/SAMPL9/host_guest/Analysis/All_Accuracy/
- sampl9-supplementary-documents/Users/amezcum1/Desktop/SAMPL9/host_guest/Analysis/All_Accuracy/._.DS_Store
- sampl9-supplementary-documents/Users/amezcum1/Desktop/SAMPL9/host_guest/Analysis/All_Accuracy/.DS_Store
- sampl9-supplementary-documents/Users/amezcum1/Desktop/SAMPL9/host_guest/Analysis/All_Accuracy/bCD/
- sampl9-supplementary-documents/Users/amezcum1/Desktop/SAMPL9/host_guest/Analysis/All_Accuracy/bCD/._.DS_Store
- sampl9-supplementary-documents/Users/amezcum1/Desktop/SAMPL9/host_guest/Analysis/All_Accuracy/bCD/.DS_Store
- sampl9-supplementary-documents/Users/amezcum1/Desktop/SAMPL9/host_guest/Analysis/All_Accuracy/bCD/bootstrap_distributions.p
- sampl9-supplementary-documents/Users/amezcum1/Desktop/SAMPL9/host_guest/Analysis/All_Accuracy/bCD/FreeEnergyCorrelationPlots/
- sampl9-supplementary-documents/Users/amezcum1/Desktop/SAMPL9/host_guest/Analysis/All_Accuracy/bCD/FreeEnergyCorrelationPlots/10.pdf
- sampl9-supplementary-documents/Users/amezcum1/Desktop/SAMPL9/host_guest/Analysis/All_Accuracy/bCD/FreeEnergyCorrelationPlots/11.pdf
- sampl9-supplementary-documents/Users/amezcum1/Desktop/SAMPL9/host_guest/Analysis/All_Accuracy/bCD/FreeEnergyCorrelationPlots/12.pdf
- sampl9-supplementary-documents/Users/amezcum1/Desktop/SAMPL9/host_guest/Analysis/All_Accuracy/bCD/FreeEnergyCorrelationPlots/13.pdf
- sampl9-supplementary-documents/Users/amezcum1/Desktop/SAMPL9/host_guest/Analysis/All_Accuracy/bCD/FreeEnergyCorrelationPlots/14.pdf
- sampl9-supplementary-documents/Users/amezcum1/Desktop/SAMPL9/host_guest/Analysis/All_Accuracy/bCD/FreeEnergyCorrelationPlots/15.pdf
- sampl9-supplementary-documents/Users/amezcum1/Desktop/SAMPL9/host_guest/Analysis/All_Accuracy/bCD/FreeEnergyCorrelationPlots/16.pdf
- sampl9-supplementary-documents/Users/amezcum1/Desktop/SAMPL9/host_guest/Analysis/All_Accuracy/bCD/FreeEnergyCorrelationPlots/21.pdf
- sampl9-supplementary-documents/Users/amezcum1/Desktop/SAMPL9/host_guest/Analysis/All_Accuracy/bCD/FreeEnergyCorrelationPlots/22.pdf
- sampl9-supplementary-documents/Users/amezcum1/Desktop/SAMPL9/host_guest/Analysis/All_Accuracy/bCD/FreeEnergyCorrelationPlots/23.pdf
- sampl9-supplementary-documents/Users/amezcum1/Desktop/SAMPL9/host_guest/Analysis/All_Accuracy/bCD/StatisticsPlots/
- sampl9-supplementary-documents/Users/amezcum1/Desktop/SAMPL9/host_guest/Analysis/All_Accuracy/bCD/StatisticsPlots/kendall_tau_bootstrap_distributions.pdf
- sampl9-supplementary-documents/Users/amezcum1/Desktop/SAMPL9/host_guest/Analysis/All_Accuracy/bCD/StatisticsPlots/m_bootstrap_distributions.pdf
- sampl9-supplementary-documents/Users/amezcum1/Desktop/SAMPL9/host_guest/Analysis/All_Accuracy/bCD/StatisticsPlots/MAE_bootstrap_distributions.pdf
- sampl9-supplementary-documents/Users/amezcum1/Desktop/SAMPL9/host_guest/Analysis/All_Accuracy/bCD/StatisticsPlots/ME_bootstrap_distributions.pdf
- sampl9-supplementary-documents/Users/amezcum1/Desktop/SAMPL9/host_guest/Analysis/All_Accuracy/bCD/StatisticsPlots/R2_bootstrap_distributions.pdf
- sampl9-supplementary-documents/Users/amezcum1/Desktop/SAMPL9/host_guest/Analysis/All_Accuracy/bCD/StatisticsPlots/RMSE_bootstrap_distributions.pdf
- sampl9-supplementary-documents/Users/amezcum1/Desktop/SAMPL9/host_guest/Analysis/All_Accuracy/bCD/StatisticsTables/
- sampl9-supplementary-documents/Users/amezcum1/Desktop/SAMPL9/host_guest/Analysis/All_Accuracy/bCD/StatisticsTables/statistics.csv
- sampl9-supplementary-documents/Users/amezcum1/Desktop/SAMPL9/host_guest/Analysis/All_Accuracy/bCD/StatisticsTables/statistics.json
- sampl9-supplementary-documents/Users/amezcum1/Desktop/SAMPL9/host_guest/Analysis/All_Accuracy/bCD/StatisticsTables/statisticsLaTex/
- sampl9-supplementary-documents/Users/amezcum1/Desktop/SAMPL9/host_guest/Analysis/All_Accuracy/bCD/StatisticsTables/statisticsLaTex/statistics.tex
- sampl9-supplementary-documents/Users/amezcum1/Desktop/SAMPL9/host_guest/Analysis/All_Accuracy/CD/
- sampl9-supplementary-documents/Users/amezcum1/Desktop/SAMPL9/host_guest/Analysis/All_Accuracy/CD/._.DS_Store
- sampl9-supplementary-documents/Users/amezcum1/Desktop/SAMPL9/host_guest/Analysis/All_Accuracy/CD/.DS_Store
- sampl9-supplementary-documents/Users/amezcum1/Desktop/SAMPL9/host_guest/Analysis/All_Accuracy/CD/bootstrap_distributions.p
- sampl9-supplementary-documents/Users/amezcum1/Desktop/SAMPL9/host_guest/Analysis/All_Accuracy/CD/FreeEnergyCorrelationPlots/
- sampl9-supplementary-documents/Users/amezcum1/Desktop/SAMPL9/host_guest/Analysis/All_Accuracy/CD/FreeEnergyCorrelationPlots/10.pdf
- sampl9-supplementary-documents/Users/amezcum1/Desktop/SAMPL9/host_guest/Analysis/All_Accuracy/CD/FreeEnergyCorrelationPlots/11.pdf
- sampl9-supplementary-documents/Users/amezcum1/Desktop/SAMPL9/host_guest/Analysis/All_Accuracy/CD/FreeEnergyCorrelationPlots/12.pdf
- sampl9-supplementary-documents/Users/amezcum1/Desktop/SAMPL9/host_guest/Analysis/All_Accuracy/CD/FreeEnergyCorrelationPlots/13.pdf
- sampl9-supplementary-documents/Users/amezcum1/Desktop/SAMPL9/host_guest/Analysis/All_Accuracy/CD/FreeEnergyCorrelationPlots/14.pdf
- sampl9-supplementary-documents/Users/amezcum1/Desktop/SAMPL9/host_guest/Analysis/All_Accuracy/CD/FreeEnergyCorrelationPlots/15.pdf
- sampl9-supplementary-documents/Users/amezcum1/Desktop/SAMPL9/host_guest/Analysis/All_Accuracy/CD/FreeEnergyCorrelationPlots/16.pdf
- sampl9-supplementary-documents/Users/amezcum1/Desktop/SAMPL9/host_guest/Analysis/All_Accuracy/CD/FreeEnergyCorrelationPlots/21.pdf
- sampl9-supplementary-documents/Users/amezcum1/Desktop/SAMPL9/host_guest/Analysis/All_Accuracy/CD/FreeEnergyCorrelationPlots/22.pdf
- sampl9-supplementary-documents/Users/amezcum1/Desktop/SAMPL9/host_guest/Analysis/All_Accuracy/CD/FreeEnergyCorrelationPlots/23.pdf
- sampl9-supplementary-documents/Users/amezcum1/Desktop/SAMPL9/host_guest/Analysis/All_Accuracy/CD/StatisticsPlots/
- sampl9-supplementary-documents/Users/amezcum1/Desktop/SAMPL9/host_guest/Analysis/All_Accuracy/CD/StatisticsPlots/kendall_tau_bootstrap_distributions.pdf
- sampl9-supplementary-documents/Users/amezcum1/Desktop/SAMPL9/host_guest/Analysis/All_Accuracy/CD/StatisticsPlots/m_bootstrap_distributions.pdf
- sampl9-supplementary-documents/Users/amezcum1/Desktop/SAMPL9/host_guest/Analysis/All_Accuracy/CD/StatisticsPlots/MAE_bootstrap_distributions.pdf
- sampl9-supplementary-documents/Users/amezcum1/Desktop/SAMPL9/host_guest/Analysis/All_Accuracy/CD/StatisticsPlots/ME_bootstrap_distributions.pdf
- sampl9-supplementary-documents/Users/amezcum1/Desktop/SAMPL9/host_guest/Analysis/All_Accuracy/CD/StatisticsPlots/R2_bootstrap_distributions.pdf
- sampl9-supplementary-documents/Users/amezcum1/Desktop/SAMPL9/host_guest/Analysis/All_Accuracy/CD/StatisticsPlots/RMSE_bootstrap_distributions.pdf
- sampl9-supplementary-documents/Users/amezcum1/Desktop/SAMPL9/host_guest/Analysis/All_Accuracy/CD/StatisticsTables/
- sampl9-supplementary-documents/Users/amezcum1/Desktop/SAMPL9/host_guest/Analysis/All_Accuracy/CD/StatisticsTables/statistics.csv
- sampl9-supplementary-documents/Users/amezcum1/Desktop/SAMPL9/host_guest/Analysis/All_Accuracy/CD/StatisticsTables/statistics.json
- sampl9-supplementary-documents/Users/amezcum1/Desktop/SAMPL9/host_guest/Analysis/All_Accuracy/CD/StatisticsTables/statisticsLaTex/
- sampl9-supplementary-documents/Users/amezcum1/Desktop/SAMPL9/host_guest/Analysis/All_Accuracy/CD/StatisticsTables/statisticsLaTex/statistics.tex
- sampl9-supplementary-documents/Users/amezcum1/Desktop/SAMPL9/host_guest/Analysis/All_Accuracy/HbCD/
- sampl9-supplementary-documents/Users/amezcum1/Desktop/SAMPL9/host_guest/Analysis/All_Accuracy/HbCD/._.DS_Store
- sampl9-supplementary-documents/Users/amezcum1/Desktop/SAMPL9/host_guest/Analysis/All_Accuracy/HbCD/.DS_Store
- sampl9-supplementary-documents/Users/amezcum1/Desktop/SAMPL9/host_guest/Analysis/All_Accuracy/HbCD/bootstrap_distributions.p
- sampl9-supplementary-documents/Users/amezcum1/Desktop/SAMPL9/host_guest/Analysis/All_Accuracy/HbCD/FreeEnergyCorrelationPlots/
- sampl9-supplementary-documents/Users/amezcum1/Desktop/SAMPL9/host_guest/Analysis/All_Accuracy/HbCD/FreeEnergyCorrelationPlots/10.pdf
- sampl9-supplementary-documents/Users/amezcum1/Desktop/SAMPL9/host_guest/Analysis/All_Accuracy/HbCD/FreeEnergyCorrelationPlots/11.pdf
- sampl9-supplementary-documents/Users/amezcum1/Desktop/SAMPL9/host_guest/Analysis/All_Accuracy/HbCD/FreeEnergyCorrelationPlots/12.pdf
- sampl9-supplementary-documents/Users/amezcum1/Desktop/SAMPL9/host_guest/Analysis/All_Accuracy/HbCD/FreeEnergyCorrelationPlots/13.pdf
- sampl9-supplementary-documents/Users/amezcum1/Desktop/SAMPL9/host_guest/Analysis/All_Accuracy/HbCD/FreeEnergyCorrelationPlots/14.pdf
- sampl9-supplementary-documents/Users/amezcum1/Desktop/SAMPL9/host_guest/Analysis/All_Accuracy/HbCD/FreeEnergyCorrelationPlots/15.pdf
- sampl9-supplementary-documents/Users/amezcum1/Desktop/SAMPL9/host_guest/Analysis/All_Accuracy/HbCD/FreeEnergyCorrelationPlots/16.pdf
- sampl9-supplementary-documents/Users/amezcum1/Desktop/SAMPL9/host_guest/Analysis/All_Accuracy/HbCD/FreeEnergyCorrelationPlots/21.pdf
- sampl9-supplementary-documents/Users/amezcum1/Desktop/SAMPL9/host_guest/Analysis/All_Accuracy/HbCD/FreeEnergyCorrelationPlots/22.pdf
- sampl9-supplementary-documents/Users/amezcum1/Desktop/SAMPL9/host_guest/Analysis/All_Accuracy/HbCD/FreeEnergyCorrelationPlots/23.pdf
- sampl9-supplementary-documents/Users/amezcum1/Desktop/SAMPL9/host_guest/Analysis/All_Accuracy/HbCD/StatisticsPlots/
- sampl9-supplementary-documents/Users/amezcum1/Desktop/SAMPL9/host_guest/Analysis/All_Accuracy/HbCD/StatisticsPlots/kendall_tau_bootstrap_distributions.pdf
- sampl9-supplementary-documents/Users/amezcum1/Desktop/SAMPL9/host_guest/Analysis/All_Accuracy/HbCD/StatisticsPlots/m_bootstrap_distributions.pdf
- sampl9-supplementary-documents/Users/amezcum1/Desktop/SAMPL9/host_guest/Analysis/All_Accuracy/HbCD/StatisticsPlots/MAE_bootstrap_distributions.pdf
- sampl9-supplementary-documents/Users/amezcum1/Desktop/SAMPL9/host_guest/Analysis/All_Accuracy/HbCD/StatisticsPlots/ME_bootstrap_distributions.pdf
- sampl9-supplementary-documents/Users/amezcum1/Desktop/SAMPL9/host_guest/Analysis/All_Accuracy/HbCD/StatisticsPlots/R2_bootstrap_distributions.pdf
- sampl9-supplementary-documents/Users/amezcum1/Desktop/SAMPL9/host_guest/Analysis/All_Accuracy/HbCD/StatisticsPlots/RMSE_bootstrap_distributions.pdf
- sampl9-supplementary-documents/Users/amezcum1/Desktop/SAMPL9/host_guest/Analysis/All_Accuracy/HbCD/StatisticsTables/
- sampl9-supplementary-documents/Users/amezcum1/Desktop/SAMPL9/host_guest/Analysis/All_Accuracy/HbCD/StatisticsTables/statistics.csv
- sampl9-supplementary-documents/Users/amezcum1/Desktop/SAMPL9/host_guest/Analysis/All_Accuracy/HbCD/StatisticsTables/statistics.json
- sampl9-supplementary-documents/Users/amezcum1/Desktop/SAMPL9/host_guest/Analysis/All_Accuracy/HbCD/StatisticsTables/statisticsLaTex/
- sampl9-supplementary-documents/Users/amezcum1/Desktop/SAMPL9/host_guest/Analysis/All_Accuracy/HbCD/StatisticsTables/statisticsLaTex/statistics.tex
- sampl9-supplementary-documents/Users/amezcum1/Desktop/SAMPL9/host_guest/Analysis/All_Accuracy/MoleculesStatistics/
- sampl9-supplementary-documents/Users/amezcum1/Desktop/SAMPL9/host_guest/Analysis/All_Accuracy/MoleculesStatistics/._.DS_Store
- sampl9-supplementary-documents/Users/amezcum1/Desktop/SAMPL9/host_guest/Analysis/All_Accuracy/MoleculesStatistics/.DS_Store
- sampl9-supplementary-documents/Users/amezcum1/Desktop/SAMPL9/host_guest/Analysis/All_Accuracy/MoleculesStatistics/bootstrap_distributions.p
- sampl9-supplementary-documents/Users/amezcum1/Desktop/SAMPL9/host_guest/Analysis/All_Accuracy/MoleculesStatistics/molecules_error.pdf
- sampl9-supplementary-documents/Users/amezcum1/Desktop/SAMPL9/host_guest/Analysis/All_Accuracy/MoleculesStatistics/StatisticsPlots/
- sampl9-supplementary-documents/Users/amezcum1/Desktop/SAMPL9/host_guest/Analysis/All_Accuracy/MoleculesStatistics/StatisticsPlots/MAE_bootstrap_distributions.pdf
- sampl9-supplementary-documents/Users/amezcum1/Desktop/SAMPL9/host_guest/Analysis/All_Accuracy/MoleculesStatistics/StatisticsPlots/ME_bootstrap_distributions.pdf
- sampl9-supplementary-documents/Users/amezcum1/Desktop/SAMPL9/host_guest/Analysis/All_Accuracy/MoleculesStatistics/StatisticsPlots/RMSE_bootstrap_distributions.pdf
- sampl9-supplementary-documents/Users/amezcum1/Desktop/SAMPL9/host_guest/Analysis/All_Accuracy/MoleculesStatistics/StatisticsTables/
- sampl9-supplementary-documents/Users/amezcum1/Desktop/SAMPL9/host_guest/Analysis/All_Accuracy/MoleculesStatistics/StatisticsTables/statistics.csv
- sampl9-supplementary-documents/Users/amezcum1/Desktop/SAMPL9/host_guest/Analysis/All_Accuracy/MoleculesStatistics/StatisticsTables/statistics.json
- sampl9-supplementary-documents/Users/amezcum1/Desktop/SAMPL9/host_guest/Analysis/All_Accuracy/MoleculesStatistics/StatisticsTables/statisticsLaTex/
- sampl9-supplementary-documents/Users/amezcum1/Desktop/SAMPL9/host_guest/Analysis/All_Accuracy/MoleculesStatistics/StatisticsTables/statisticsLaTex/statistics.tex
- sampl9-supplementary-documents/Users/amezcum1/Desktop/SAMPL9/host_guest/Analysis/All_Accuracy/PaperImages/
- sampl9-supplementary-documents/Users/amezcum1/Desktop/SAMPL9/host_guest/Analysis/All_Accuracy/PaperImages/error_by_molecule.pdf
- sampl9-supplementary-documents/Users/amezcum1/Desktop/SAMPL9/host_guest/Analysis/All_Accuracy/WP6/
- sampl9-supplementary-documents/Users/amezcum1/Desktop/SAMPL9/host_guest/Analysis/All_Accuracy/WP6/._.DS_Store
- sampl9-supplementary-documents/Users/amezcum1/Desktop/SAMPL9/host_guest/Analysis/All_Accuracy/WP6/.DS_Store
- sampl9-supplementary-documents/Users/amezcum1/Desktop/SAMPL9/host_guest/Analysis/All_Accuracy/WP6/bootstrap_distributions.p
- sampl9-supplementary-documents/Users/amezcum1/Desktop/SAMPL9/host_guest/Analysis/All_Accuracy/WP6/EnthalpiesCorrelationPlots/
- sampl9-supplementary-documents/Users/amezcum1/Desktop/SAMPL9/host_guest/Analysis/All_Accuracy/WP6/EnthalpiesCorrelationPlots/3.pdf
- sampl9-supplementary-documents/Users/amezcum1/Desktop/SAMPL9/host_guest/Analysis/All_Accuracy/WP6/FreeEnergyCorrelationPlots/
- sampl9-supplementary-documents/Users/amezcum1/Desktop/SAMPL9/host_guest/Analysis/All_Accuracy/WP6/FreeEnergyCorrelationPlots/1.pdf
- sampl9-supplementary-documents/Users/amezcum1/Desktop/SAMPL9/host_guest/Analysis/All_Accuracy/WP6/FreeEnergyCorrelationPlots/17.pdf
- sampl9-supplementary-documents/Users/amezcum1/Desktop/SAMPL9/host_guest/Analysis/All_Accuracy/WP6/FreeEnergyCorrelationPlots/18.pdf
- sampl9-supplementary-documents/Users/amezcum1/Desktop/SAMPL9/host_guest/Analysis/All_Accuracy/WP6/FreeEnergyCorrelationPlots/19.pdf
- sampl9-supplementary-documents/Users/amezcum1/Desktop/SAMPL9/host_guest/Analysis/All_Accuracy/WP6/FreeEnergyCorrelationPlots/2.pdf
- sampl9-supplementary-documents/Users/amezcum1/Desktop/SAMPL9/host_guest/Analysis/All_Accuracy/WP6/FreeEnergyCorrelationPlots/20.pdf
- sampl9-supplementary-documents/Users/amezcum1/Desktop/SAMPL9/host_guest/Analysis/All_Accuracy/WP6/FreeEnergyCorrelationPlots/3.pdf
- sampl9-supplementary-documents/Users/amezcum1/Desktop/SAMPL9/host_guest/Analysis/All_Accuracy/WP6/FreeEnergyCorrelationPlots/4.pdf
- sampl9-supplementary-documents/Users/amezcum1/Desktop/SAMPL9/host_guest/Analysis/All_Accuracy/WP6/FreeEnergyCorrelationPlots/5.pdf
- sampl9-supplementary-documents/Users/amezcum1/Desktop/SAMPL9/host_guest/Analysis/All_Accuracy/WP6/FreeEnergyCorrelationPlots/6.pdf
- sampl9-supplementary-documents/Users/amezcum1/Desktop/SAMPL9/host_guest/Analysis/All_Accuracy/WP6/FreeEnergyCorrelationPlots/7.pdf
- sampl9-supplementary-documents/Users/amezcum1/Desktop/SAMPL9/host_guest/Analysis/All_Accuracy/WP6/FreeEnergyCorrelationPlots/8.pdf
- sampl9-supplementary-documents/Users/amezcum1/Desktop/SAMPL9/host_guest/Analysis/All_Accuracy/WP6/StatisticsPlots/
- sampl9-supplementary-documents/Users/amezcum1/Desktop/SAMPL9/host_guest/Analysis/All_Accuracy/WP6/StatisticsPlots/kendall_tau_bootstrap_distributions.pdf
- sampl9-supplementary-documents/Users/amezcum1/Desktop/SAMPL9/host_guest/Analysis/All_Accuracy/WP6/StatisticsPlots/m_bootstrap_distributions.pdf
- sampl9-supplementary-documents/Users/amezcum1/Desktop/SAMPL9/host_guest/Analysis/All_Accuracy/WP6/StatisticsPlots/MAE_bootstrap_distributions.pdf
- sampl9-supplementary-documents/Users/amezcum1/Desktop/SAMPL9/host_guest/Analysis/All_Accuracy/WP6/StatisticsPlots/ME_bootstrap_distributions.pdf
- sampl9-supplementary-documents/Users/amezcum1/Desktop/SAMPL9/host_guest/Analysis/All_Accuracy/WP6/StatisticsPlots/R2_bootstrap_distributions.pdf
- sampl9-supplementary-documents/Users/amezcum1/Desktop/SAMPL9/host_guest/Analysis/All_Accuracy/WP6/StatisticsPlots/RMSE_bootstrap_distributions.pdf
- sampl9-supplementary-documents/Users/amezcum1/Desktop/SAMPL9/host_guest/Analysis/All_Accuracy/WP6/StatisticsTables/
- sampl9-supplementary-documents/Users/amezcum1/Desktop/SAMPL9/host_guest/Analysis/All_Accuracy/WP6/StatisticsTables/._statistics.csv
- sampl9-supplementary-documents/Users/amezcum1/Desktop/SAMPL9/host_guest/Analysis/All_Accuracy/WP6/StatisticsTables/statistics.csv
- sampl9-supplementary-documents/Users/amezcum1/Desktop/SAMPL9/host_guest/Analysis/All_Accuracy/WP6/StatisticsTables/statistics.json
- sampl9-supplementary-documents/Users/amezcum1/Desktop/SAMPL9/host_guest/Analysis/All_Accuracy/WP6/StatisticsTables/statisticsLaTex/
- sampl9-supplementary-documents/Users/amezcum1/Desktop/SAMPL9/host_guest/Analysis/All_Accuracy/WP6/StatisticsTables/statisticsLaTex/statistics.tex
- sampl9-supplementary-documents/Users/amezcum1/Desktop/SAMPL9/host_guest/Analysis/All_Accuracy/WP6_no_optional/
- sampl9-supplementary-documents/Users/amezcum1/Desktop/SAMPL9/host_guest/Analysis/All_Accuracy/WP6_no_optional/._.DS_Store
- sampl9-supplementary-documents/Users/amezcum1/Desktop/SAMPL9/host_guest/Analysis/All_Accuracy/WP6_no_optional/.DS_Store
- sampl9-supplementary-documents/Users/amezcum1/Desktop/SAMPL9/host_guest/Analysis/All_Accuracy/WP6_no_optional/bootstrap_distributions.p
- sampl9-supplementary-documents/Users/amezcum1/Desktop/SAMPL9/host_guest/Analysis/All_Accuracy/WP6_no_optional/EnthalpiesCorrelationPlots/
- sampl9-supplementary-documents/Users/amezcum1/Desktop/SAMPL9/host_guest/Analysis/All_Accuracy/WP6_no_optional/EnthalpiesCorrelationPlots/3.pdf
- sampl9-supplementary-documents/Users/amezcum1/Desktop/SAMPL9/host_guest/Analysis/All_Accuracy/WP6_no_optional/FreeEnergyCorrelationPlots/
- sampl9-supplementary-documents/Users/amezcum1/Desktop/SAMPL9/host_guest/Analysis/All_Accuracy/WP6_no_optional/FreeEnergyCorrelationPlots/1.pdf
- sampl9-supplementary-documents/Users/amezcum1/Desktop/SAMPL9/host_guest/Analysis/All_Accuracy/WP6_no_optional/FreeEnergyCorrelationPlots/17.pdf
- sampl9-supplementary-documents/Users/amezcum1/Desktop/SAMPL9/host_guest/Analysis/All_Accuracy/WP6_no_optional/FreeEnergyCorrelationPlots/18.pdf
- sampl9-supplementary-documents/Users/amezcum1/Desktop/SAMPL9/host_guest/Analysis/All_Accuracy/WP6_no_optional/FreeEnergyCorrelationPlots/19.pdf
- sampl9-supplementary-documents/Users/amezcum1/Desktop/SAMPL9/host_guest/Analysis/All_Accuracy/WP6_no_optional/FreeEnergyCorrelationPlots/2.pdf
- sampl9-supplementary-documents/Users/amezcum1/Desktop/SAMPL9/host_guest/Analysis/All_Accuracy/WP6_no_optional/FreeEnergyCorrelationPlots/20.pdf
- sampl9-supplementary-documents/Users/amezcum1/Desktop/SAMPL9/host_guest/Analysis/All_Accuracy/WP6_no_optional/FreeEnergyCorrelationPlots/3.pdf
- sampl9-supplementary-documents/Users/amezcum1/Desktop/SAMPL9/host_guest/Analysis/All_Accuracy/WP6_no_optional/FreeEnergyCorrelationPlots/4.pdf
- sampl9-supplementary-documents/Users/amezcum1/Desktop/SAMPL9/host_guest/Analysis/All_Accuracy/WP6_no_optional/FreeEnergyCorrelationPlots/5.pdf
- sampl9-supplementary-documents/Users/amezcum1/Desktop/SAMPL9/host_guest/Analysis/All_Accuracy/WP6_no_optional/FreeEnergyCorrelationPlots/6.pdf
- sampl9-supplementary-documents/Users/amezcum1/Desktop/SAMPL9/host_guest/Analysis/All_Accuracy/WP6_no_optional/FreeEnergyCorrelationPlots/7.pdf
- sampl9-supplementary-documents/Users/amezcum1/Desktop/SAMPL9/host_guest/Analysis/All_Accuracy/WP6_no_optional/FreeEnergyCorrelationPlots/8.pdf
- sampl9-supplementary-documents/Users/amezcum1/Desktop/SAMPL9/host_guest/Analysis/All_Accuracy/WP6_no_optional/StatisticsPlots/
- sampl9-supplementary-documents/Users/amezcum1/Desktop/SAMPL9/host_guest/Analysis/All_Accuracy/WP6_no_optional/StatisticsPlots/kendall_tau_bootstrap_distributions.pdf
- sampl9-supplementary-documents/Users/amezcum1/Desktop/SAMPL9/host_guest/Analysis/All_Accuracy/WP6_no_optional/StatisticsPlots/m_bootstrap_distributions.pdf
- sampl9-supplementary-documents/Users/amezcum1/Desktop/SAMPL9/host_guest/Analysis/All_Accuracy/WP6_no_optional/StatisticsPlots/MAE_bootstrap_distributions.pdf
- sampl9-supplementary-documents/Users/amezcum1/Desktop/SAMPL9/host_guest/Analysis/All_Accuracy/WP6_no_optional/StatisticsPlots/ME_bootstrap_distributions.pdf
- sampl9-supplementary-documents/Users/amezcum1/Desktop/SAMPL9/host_guest/Analysis/All_Accuracy/WP6_no_optional/StatisticsPlots/R2_bootstrap_distributions.pdf
- sampl9-supplementary-documents/Users/amezcum1/Desktop/SAMPL9/host_guest/Analysis/All_Accuracy/WP6_no_optional/StatisticsPlots/RMSE_bootstrap_distributions.pdf
- sampl9-supplementary-documents/Users/amezcum1/Desktop/SAMPL9/host_guest/Analysis/All_Accuracy/WP6_no_optional/StatisticsTables/
- sampl9-supplementary-documents/Users/amezcum1/Desktop/SAMPL9/host_guest/Analysis/All_Accuracy/WP6_no_optional/StatisticsTables/statistics.csv
- sampl9-supplementary-documents/Users/amezcum1/Desktop/SAMPL9/host_guest/Analysis/All_Accuracy/WP6_no_optional/StatisticsTables/statistics.json
- sampl9-supplementary-documents/Users/amezcum1/Desktop/SAMPL9/host_guest/Analysis/All_Accuracy/WP6_no_optional/StatisticsTables/statisticsLaTex/
- sampl9-supplementary-documents/Users/amezcum1/Desktop/SAMPL9/host_guest/Analysis/All_Accuracy/WP6_no_optional/StatisticsTables/statisticsLaTex/statistics.tex
- sampl9-supplementary-documents/Users/amezcum1/Desktop/SAMPL9/host_guest/Analysis/Ranked_Accuracy/
- sampl9-supplementary-documents/Users/amezcum1/Desktop/SAMPL9/host_guest/Analysis/Ranked_Accuracy/._.DS_Store
- sampl9-supplementary-documents/Users/amezcum1/Desktop/SAMPL9/host_guest/Analysis/Ranked_Accuracy/.DS_Store
- sampl9-supplementary-documents/Users/amezcum1/Desktop/SAMPL9/host_guest/Analysis/Ranked_Accuracy/bCD/
- sampl9-supplementary-documents/Users/amezcum1/Desktop/SAMPL9/host_guest/Analysis/Ranked_Accuracy/bCD/._.DS_Store
- sampl9-supplementary-documents/Users/amezcum1/Desktop/SAMPL9/host_guest/Analysis/Ranked_Accuracy/bCD/.DS_Store
- sampl9-supplementary-documents/Users/amezcum1/Desktop/SAMPL9/host_guest/Analysis/Ranked_Accuracy/bCD/bootstrap_distributions.p
- sampl9-supplementary-documents/Users/amezcum1/Desktop/SAMPL9/host_guest/Analysis/Ranked_Accuracy/bCD/FreeEnergyCorrelationPlots/
- sampl9-supplementary-documents/Users/amezcum1/Desktop/SAMPL9/host_guest/Analysis/Ranked_Accuracy/bCD/FreeEnergyCorrelationPlots/10.pdf
- sampl9-supplementary-documents/Users/amezcum1/Desktop/SAMPL9/host_guest/Analysis/Ranked_Accuracy/bCD/FreeEnergyCorrelationPlots/11.pdf
- sampl9-supplementary-documents/Users/amezcum1/Desktop/SAMPL9/host_guest/Analysis/Ranked_Accuracy/bCD/FreeEnergyCorrelationPlots/14.pdf
- sampl9-supplementary-documents/Users/amezcum1/Desktop/SAMPL9/host_guest/Analysis/Ranked_Accuracy/bCD/FreeEnergyCorrelationPlots/16.pdf
- sampl9-supplementary-documents/Users/amezcum1/Desktop/SAMPL9/host_guest/Analysis/Ranked_Accuracy/bCD/StatisticsPlots/
- sampl9-supplementary-documents/Users/amezcum1/Desktop/SAMPL9/host_guest/Analysis/Ranked_Accuracy/bCD/StatisticsPlots/kendall_tau_bootstrap_distributions.pdf
- sampl9-supplementary-documents/Users/amezcum1/Desktop/SAMPL9/host_guest/Analysis/Ranked_Accuracy/bCD/StatisticsPlots/m_bootstrap_distributions.pdf
- sampl9-supplementary-documents/Users/amezcum1/Desktop/SAMPL9/host_guest/Analysis/Ranked_Accuracy/bCD/StatisticsPlots/MAE_bootstrap_distributions.pdf
- sampl9-supplementary-documents/Users/amezcum1/Desktop/SAMPL9/host_guest/Analysis/Ranked_Accuracy/bCD/StatisticsPlots/ME_bootstrap_distributions.pdf
- sampl9-supplementary-documents/Users/amezcum1/Desktop/SAMPL9/host_guest/Analysis/Ranked_Accuracy/bCD/StatisticsPlots/R2_bootstrap_distributions.pdf
- sampl9-supplementary-documents/Users/amezcum1/Desktop/SAMPL9/host_guest/Analysis/Ranked_Accuracy/bCD/StatisticsPlots/RMSE_bootstrap_distributions.pdf
- sampl9-supplementary-documents/Users/amezcum1/Desktop/SAMPL9/host_guest/Analysis/Ranked_Accuracy/bCD/StatisticsTables/
- sampl9-supplementary-documents/Users/amezcum1/Desktop/SAMPL9/host_guest/Analysis/Ranked_Accuracy/bCD/StatisticsTables/statistics.csv
- sampl9-supplementary-documents/Users/amezcum1/Desktop/SAMPL9/host_guest/Analysis/Ranked_Accuracy/bCD/StatisticsTables/statistics.json
- sampl9-supplementary-documents/Users/amezcum1/Desktop/SAMPL9/host_guest/Analysis/Ranked_Accuracy/bCD/StatisticsTables/statisticsLaTex/
- sampl9-supplementary-documents/Users/amezcum1/Desktop/SAMPL9/host_guest/Analysis/Ranked_Accuracy/bCD/StatisticsTables/statisticsLaTex/statistics.tex
- sampl9-supplementary-documents/Users/amezcum1/Desktop/SAMPL9/host_guest/Analysis/Ranked_Accuracy/CD/
- sampl9-supplementary-documents/Users/amezcum1/Desktop/SAMPL9/host_guest/Analysis/Ranked_Accuracy/CD/._.DS_Store
- sampl9-supplementary-documents/Users/amezcum1/Desktop/SAMPL9/host_guest/Analysis/Ranked_Accuracy/CD/.DS_Store
- sampl9-supplementary-documents/Users/amezcum1/Desktop/SAMPL9/host_guest/Analysis/Ranked_Accuracy/CD/bootstrap_distributions.p
- sampl9-supplementary-documents/Users/amezcum1/Desktop/SAMPL9/host_guest/Analysis/Ranked_Accuracy/CD/FreeEnergyCorrelationPlots/
- sampl9-supplementary-documents/Users/amezcum1/Desktop/SAMPL9/host_guest/Analysis/Ranked_Accuracy/CD/FreeEnergyCorrelationPlots/10.pdf
- sampl9-supplementary-documents/Users/amezcum1/Desktop/SAMPL9/host_guest/Analysis/Ranked_Accuracy/CD/FreeEnergyCorrelationPlots/11.pdf
- sampl9-supplementary-documents/Users/amezcum1/Desktop/SAMPL9/host_guest/Analysis/Ranked_Accuracy/CD/FreeEnergyCorrelationPlots/14.pdf
- sampl9-supplementary-documents/Users/amezcum1/Desktop/SAMPL9/host_guest/Analysis/Ranked_Accuracy/CD/FreeEnergyCorrelationPlots/16.pdf
- sampl9-supplementary-documents/Users/amezcum1/Desktop/SAMPL9/host_guest/Analysis/Ranked_Accuracy/CD/StatisticsPlots/
- sampl9-supplementary-documents/Users/amezcum1/Desktop/SAMPL9/host_guest/Analysis/Ranked_Accuracy/CD/StatisticsPlots/kendall_tau_bootstrap_distributions.pdf
- sampl9-supplementary-documents/Users/amezcum1/Desktop/SAMPL9/host_guest/Analysis/Ranked_Accuracy/CD/StatisticsPlots/m_bootstrap_distributions.pdf
- sampl9-supplementary-documents/Users/amezcum1/Desktop/SAMPL9/host_guest/Analysis/Ranked_Accuracy/CD/StatisticsPlots/MAE_bootstrap_distributions.pdf
- sampl9-supplementary-documents/Users/amezcum1/Desktop/SAMPL9/host_guest/Analysis/Ranked_Accuracy/CD/StatisticsPlots/ME_bootstrap_distributions.pdf
- sampl9-supplementary-documents/Users/amezcum1/Desktop/SAMPL9/host_guest/Analysis/Ranked_Accuracy/CD/StatisticsPlots/R2_bootstrap_distributions.pdf
- sampl9-supplementary-documents/Users/amezcum1/Desktop/SAMPL9/host_guest/Analysis/Ranked_Accuracy/CD/StatisticsPlots/RMSE_bootstrap_distributions.pdf
- sampl9-supplementary-documents/Users/amezcum1/Desktop/SAMPL9/host_guest/Analysis/Ranked_Accuracy/CD/StatisticsTables/
- sampl9-supplementary-documents/Users/amezcum1/Desktop/SAMPL9/host_guest/Analysis/Ranked_Accuracy/CD/StatisticsTables/statistics.csv
- sampl9-supplementary-documents/Users/amezcum1/Desktop/SAMPL9/host_guest/Analysis/Ranked_Accuracy/CD/StatisticsTables/statistics.json
- sampl9-supplementary-documents/Users/amezcum1/Desktop/SAMPL9/host_guest/Analysis/Ranked_Accuracy/CD/StatisticsTables/statisticsLaTex/
- sampl9-supplementary-documents/Users/amezcum1/Desktop/SAMPL9/host_guest/Analysis/Ranked_Accuracy/CD/StatisticsTables/statisticsLaTex/statistics.tex
- sampl9-supplementary-documents/Users/amezcum1/Desktop/SAMPL9/host_guest/Analysis/Ranked_Accuracy/HbCD/
- sampl9-supplementary-documents/Users/amezcum1/Desktop/SAMPL9/host_guest/Analysis/Ranked_Accuracy/HbCD/._.DS_Store
- sampl9-supplementary-documents/Users/amezcum1/Desktop/SAMPL9/host_guest/Analysis/Ranked_Accuracy/HbCD/.DS_Store
- sampl9-supplementary-documents/Users/amezcum1/Desktop/SAMPL9/host_guest/Analysis/Ranked_Accuracy/HbCD/bootstrap_distributions.p
- sampl9-supplementary-documents/Users/amezcum1/Desktop/SAMPL9/host_guest/Analysis/Ranked_Accuracy/HbCD/FreeEnergyCorrelationPlots/
- sampl9-supplementary-documents/Users/amezcum1/Desktop/SAMPL9/host_guest/Analysis/Ranked_Accuracy/HbCD/FreeEnergyCorrelationPlots/10.pdf
- sampl9-supplementary-documents/Users/amezcum1/Desktop/SAMPL9/host_guest/Analysis/Ranked_Accuracy/HbCD/FreeEnergyCorrelationPlots/11.pdf
- sampl9-supplementary-documents/Users/amezcum1/Desktop/SAMPL9/host_guest/Analysis/Ranked_Accuracy/HbCD/FreeEnergyCorrelationPlots/14.pdf
- sampl9-supplementary-documents/Users/amezcum1/Desktop/SAMPL9/host_guest/Analysis/Ranked_Accuracy/HbCD/FreeEnergyCorrelationPlots/16.pdf
- sampl9-supplementary-documents/Users/amezcum1/Desktop/SAMPL9/host_guest/Analysis/Ranked_Accuracy/HbCD/StatisticsPlots/
- sampl9-supplementary-documents/Users/amezcum1/Desktop/SAMPL9/host_guest/Analysis/Ranked_Accuracy/HbCD/StatisticsPlots/kendall_tau_bootstrap_distributions.pdf
- sampl9-supplementary-documents/Users/amezcum1/Desktop/SAMPL9/host_guest/Analysis/Ranked_Accuracy/HbCD/StatisticsPlots/m_bootstrap_distributions.pdf
- sampl9-supplementary-documents/Users/amezcum1/Desktop/SAMPL9/host_guest/Analysis/Ranked_Accuracy/HbCD/StatisticsPlots/MAE_bootstrap_distributions.pdf
- sampl9-supplementary-documents/Users/amezcum1/Desktop/SAMPL9/host_guest/Analysis/Ranked_Accuracy/HbCD/StatisticsPlots/ME_bootstrap_distributions.pdf
- sampl9-supplementary-documents/Users/amezcum1/Desktop/SAMPL9/host_guest/Analysis/Ranked_Accuracy/HbCD/StatisticsPlots/R2_bootstrap_distributions.pdf
- sampl9-supplementary-documents/Users/amezcum1/Desktop/SAMPL9/host_guest/Analysis/Ranked_Accuracy/HbCD/StatisticsPlots/RMSE_bootstrap_distributions.pdf
- sampl9-supplementary-documents/Users/amezcum1/Desktop/SAMPL9/host_guest/Analysis/Ranked_Accuracy/HbCD/StatisticsTables/
- sampl9-supplementary-documents/Users/amezcum1/Desktop/SAMPL9/host_guest/Analysis/Ranked_Accuracy/HbCD/StatisticsTables/statistics.csv
- sampl9-supplementary-documents/Users/amezcum1/Desktop/SAMPL9/host_guest/Analysis/Ranked_Accuracy/HbCD/StatisticsTables/statistics.json
- sampl9-supplementary-documents/Users/amezcum1/Desktop/SAMPL9/host_guest/Analysis/Ranked_Accuracy/HbCD/StatisticsTables/statisticsLaTex/
- sampl9-supplementary-documents/Users/amezcum1/Desktop/SAMPL9/host_guest/Analysis/Ranked_Accuracy/HbCD/StatisticsTables/statisticsLaTex/statistics.tex
- sampl9-supplementary-documents/Users/amezcum1/Desktop/SAMPL9/host_guest/Analysis/Ranked_Accuracy/MoleculesStatistics/
- sampl9-supplementary-documents/Users/amezcum1/Desktop/SAMPL9/host_guest/Analysis/Ranked_Accuracy/MoleculesStatistics/._.DS_Store
- sampl9-supplementary-documents/Users/amezcum1/Desktop/SAMPL9/host_guest/Analysis/Ranked_Accuracy/MoleculesStatistics/.DS_Store
- sampl9-supplementary-documents/Users/amezcum1/Desktop/SAMPL9/host_guest/Analysis/Ranked_Accuracy/MoleculesStatistics/bootstrap_distributions.p
- sampl9-supplementary-documents/Users/amezcum1/Desktop/SAMPL9/host_guest/Analysis/Ranked_Accuracy/MoleculesStatistics/molecules_error.pdf
- sampl9-supplementary-documents/Users/amezcum1/Desktop/SAMPL9/host_guest/Analysis/Ranked_Accuracy/MoleculesStatistics/StatisticsPlots/
- sampl9-supplementary-documents/Users/amezcum1/Desktop/SAMPL9/host_guest/Analysis/Ranked_Accuracy/MoleculesStatistics/StatisticsPlots/MAE_bootstrap_distributions.pdf
- sampl9-supplementary-documents/Users/amezcum1/Desktop/SAMPL9/host_guest/Analysis/Ranked_Accuracy/MoleculesStatistics/StatisticsPlots/ME_bootstrap_distributions.pdf
- sampl9-supplementary-documents/Users/amezcum1/Desktop/SAMPL9/host_guest/Analysis/Ranked_Accuracy/MoleculesStatistics/StatisticsPlots/RMSE_bootstrap_distributions.pdf
- sampl9-supplementary-documents/Users/amezcum1/Desktop/SAMPL9/host_guest/Analysis/Ranked_Accuracy/MoleculesStatistics/StatisticsTables/
- sampl9-supplementary-documents/Users/amezcum1/Desktop/SAMPL9/host_guest/Analysis/Ranked_Accuracy/MoleculesStatistics/StatisticsTables/statistics.csv
- sampl9-supplementary-documents/Users/amezcum1/Desktop/SAMPL9/host_guest/Analysis/Ranked_Accuracy/MoleculesStatistics/StatisticsTables/statistics.json
- sampl9-supplementary-documents/Users/amezcum1/Desktop/SAMPL9/host_guest/Analysis/Ranked_Accuracy/MoleculesStatistics/StatisticsTables/statisticsLaTex/
- sampl9-supplementary-documents/Users/amezcum1/Desktop/SAMPL9/host_guest/Analysis/Ranked_Accuracy/MoleculesStatistics/StatisticsTables/statisticsLaTex/statistics.tex
- sampl9-supplementary-documents/Users/amezcum1/Desktop/SAMPL9/host_guest/Analysis/Ranked_Accuracy/PaperImages/
- sampl9-supplementary-documents/Users/amezcum1/Desktop/SAMPL9/host_guest/Analysis/Ranked_Accuracy/PaperImages/._Figure2_experimental_measurements.pdf
- sampl9-supplementary-documents/Users/amezcum1/Desktop/SAMPL9/host_guest/Analysis/Ranked_Accuracy/PaperImages/error_by_molecule.pdf
- sampl9-supplementary-documents/Users/amezcum1/Desktop/SAMPL9/host_guest/Analysis/Ranked_Accuracy/PaperImages/Figure_correlation_plots_ranked_methods.pdf
- sampl9-supplementary-documents/Users/amezcum1/Desktop/SAMPL9/host_guest/Analysis/Ranked_Accuracy/PaperImages/Figure2_experimental_measurements.pdf
- sampl9-supplementary-documents/Users/amezcum1/Desktop/SAMPL9/host_guest/Analysis/Ranked_Accuracy/WP6/
- sampl9-supplementary-documents/Users/amezcum1/Desktop/SAMPL9/host_guest/Analysis/Ranked_Accuracy/WP6/._.DS_Store
- sampl9-supplementary-documents/Users/amezcum1/Desktop/SAMPL9/host_guest/Analysis/Ranked_Accuracy/WP6/.DS_Store
- sampl9-supplementary-documents/Users/amezcum1/Desktop/SAMPL9/host_guest/Analysis/Ranked_Accuracy/WP6/bootstrap_distributions.p
- sampl9-supplementary-documents/Users/amezcum1/Desktop/SAMPL9/host_guest/Analysis/Ranked_Accuracy/WP6/EnthalpiesCorrelationPlots/
- sampl9-supplementary-documents/Users/amezcum1/Desktop/SAMPL9/host_guest/Analysis/Ranked_Accuracy/WP6/EnthalpiesCorrelationPlots/3.pdf
- sampl9-supplementary-documents/Users/amezcum1/Desktop/SAMPL9/host_guest/Analysis/Ranked_Accuracy/WP6/FreeEnergyCorrelationPlots/
- sampl9-supplementary-documents/Users/amezcum1/Desktop/SAMPL9/host_guest/Analysis/Ranked_Accuracy/WP6/FreeEnergyCorrelationPlots/2.pdf
- sampl9-supplementary-documents/Users/amezcum1/Desktop/SAMPL9/host_guest/Analysis/Ranked_Accuracy/WP6/FreeEnergyCorrelationPlots/3.pdf
- sampl9-supplementary-documents/Users/amezcum1/Desktop/SAMPL9/host_guest/Analysis/Ranked_Accuracy/WP6/FreeEnergyCorrelationPlots/4.pdf
- sampl9-supplementary-documents/Users/amezcum1/Desktop/SAMPL9/host_guest/Analysis/Ranked_Accuracy/WP6/FreeEnergyCorrelationPlots/7.pdf
- sampl9-supplementary-documents/Users/amezcum1/Desktop/SAMPL9/host_guest/Analysis/Ranked_Accuracy/WP6/FreeEnergyCorrelationPlots/8.pdf
- sampl9-supplementary-documents/Users/amezcum1/Desktop/SAMPL9/host_guest/Analysis/Ranked_Accuracy/WP6/StatisticsPlots/
- sampl9-supplementary-documents/Users/amezcum1/Desktop/SAMPL9/host_guest/Analysis/Ranked_Accuracy/WP6/StatisticsPlots/kendall_tau_bootstrap_distributions.pdf
- sampl9-supplementary-documents/Users/amezcum1/Desktop/SAMPL9/host_guest/Analysis/Ranked_Accuracy/WP6/StatisticsPlots/m_bootstrap_distributions.pdf
- sampl9-supplementary-documents/Users/amezcum1/Desktop/SAMPL9/host_guest/Analysis/Ranked_Accuracy/WP6/StatisticsPlots/MAE_bootstrap_distributions.pdf
- sampl9-supplementary-documents/Users/amezcum1/Desktop/SAMPL9/host_guest/Analysis/Ranked_Accuracy/WP6/StatisticsPlots/ME_bootstrap_distributions.pdf
- sampl9-supplementary-documents/Users/amezcum1/Desktop/SAMPL9/host_guest/Analysis/Ranked_Accuracy/WP6/StatisticsPlots/R2_bootstrap_distributions.pdf
- sampl9-supplementary-documents/Users/amezcum1/Desktop/SAMPL9/host_guest/Analysis/Ranked_Accuracy/WP6/StatisticsPlots/RMSE_bootstrap_distributions.pdf
- sampl9-supplementary-documents/Users/amezcum1/Desktop/SAMPL9/host_guest/Analysis/Ranked_Accuracy/WP6/StatisticsTables/
- sampl9-supplementary-documents/Users/amezcum1/Desktop/SAMPL9/host_guest/Analysis/Ranked_Accuracy/WP6/StatisticsTables/._statistics.csv
- sampl9-supplementary-documents/Users/amezcum1/Desktop/SAMPL9/host_guest/Analysis/Ranked_Accuracy/WP6/StatisticsTables/statistics.csv
- sampl9-supplementary-documents/Users/amezcum1/Desktop/SAMPL9/host_guest/Analysis/Ranked_Accuracy/WP6/StatisticsTables/statistics.json
- sampl9-supplementary-documents/Users/amezcum1/Desktop/SAMPL9/host_guest/Analysis/Ranked_Accuracy/WP6/StatisticsTables/statisticsLaTex/
- sampl9-supplementary-documents/Users/amezcum1/Desktop/SAMPL9/host_guest/Analysis/Ranked_Accuracy/WP6/StatisticsTables/statisticsLaTex/statistics.tex
- sampl9-supplementary-documents/Users/amezcum1/Desktop/SAMPL9/host_guest/Analysis/Ranked_Accuracy/WP6_no_optional/
- sampl9-supplementary-documents/Users/amezcum1/Desktop/SAMPL9/host_guest/Analysis/Ranked_Accuracy/WP6_no_optional/._.DS_Store
- sampl9-supplementary-documents/Users/amezcum1/Desktop/SAMPL9/host_guest/Analysis/Ranked_Accuracy/WP6_no_optional/.DS_Store
- sampl9-supplementary-documents/Users/amezcum1/Desktop/SAMPL9/host_guest/Analysis/Ranked_Accuracy/WP6_no_optional/bootstrap_distributions.p
- sampl9-supplementary-documents/Users/amezcum1/Desktop/SAMPL9/host_guest/Analysis/Ranked_Accuracy/WP6_no_optional/EnthalpiesCorrelationPlots/
- sampl9-supplementary-documents/Users/amezcum1/Desktop/SAMPL9/host_guest/Analysis/Ranked_Accuracy/WP6_no_optional/EnthalpiesCorrelationPlots/3.pdf
- sampl9-supplementary-documents/Users/amezcum1/Desktop/SAMPL9/host_guest/Analysis/Ranked_Accuracy/WP6_no_optional/FreeEnergyCorrelationPlots/
- sampl9-supplementary-documents/Users/amezcum1/Desktop/SAMPL9/host_guest/Analysis/Ranked_Accuracy/WP6_no_optional/FreeEnergyCorrelationPlots/2.pdf
- sampl9-supplementary-documents/Users/amezcum1/Desktop/SAMPL9/host_guest/Analysis/Ranked_Accuracy/WP6_no_optional/FreeEnergyCorrelationPlots/3.pdf
- sampl9-supplementary-documents/Users/amezcum1/Desktop/SAMPL9/host_guest/Analysis/Ranked_Accuracy/WP6_no_optional/FreeEnergyCorrelationPlots/4.pdf
- sampl9-supplementary-documents/Users/amezcum1/Desktop/SAMPL9/host_guest/Analysis/Ranked_Accuracy/WP6_no_optional/FreeEnergyCorrelationPlots/7.pdf
- sampl9-supplementary-documents/Users/amezcum1/Desktop/SAMPL9/host_guest/Analysis/Ranked_Accuracy/WP6_no_optional/FreeEnergyCorrelationPlots/8.pdf
- sampl9-supplementary-documents/Users/amezcum1/Desktop/SAMPL9/host_guest/Analysis/Ranked_Accuracy/WP6_no_optional/StatisticsPlots/
- sampl9-supplementary-documents/Users/amezcum1/Desktop/SAMPL9/host_guest/Analysis/Ranked_Accuracy/WP6_no_optional/StatisticsPlots/kendall_tau_bootstrap_distributions.pdf
- sampl9-supplementary-documents/Users/amezcum1/Desktop/SAMPL9/host_guest/Analysis/Ranked_Accuracy/WP6_no_optional/StatisticsPlots/m_bootstrap_distributions.pdf
- sampl9-supplementary-documents/Users/amezcum1/Desktop/SAMPL9/host_guest/Analysis/Ranked_Accuracy/WP6_no_optional/StatisticsPlots/MAE_bootstrap_distributions.pdf
- sampl9-supplementary-documents/Users/amezcum1/Desktop/SAMPL9/host_guest/Analysis/Ranked_Accuracy/WP6_no_optional/StatisticsPlots/ME_bootstrap_distributions.pdf
[truncated: 154 more entries]
