# Supplementary material for: The SAMPL9 host–guest blind challenge: an overview of binding free energy predictive accuracy
Source: Phys Chem Chem Phys. 2024 Mar 4;26(12):9207–25. doi: 10.1039/d3cp05111k (PMC10954238; doi:10.1039/d3cp05111k)
Supplement: CP-026-D3CP05111K-s001 [file CP-026-D3CP05111K-s001.zip › sampl9-supplementary-documents/Users/amezcum1/Desktop/SAMPL9/host_guest/Analysis/All_Accuracy/bCD/StatisticsTables/statistics.csv]

ID	sid	RMSE	RMSE_lower_bound	RMSE_upper_bound	MAE	MAE_lower_bound	MAE_upper_bound	ME	ME_lower_bound	ME_upper_bound	R2	R2_lower_bound	R2_upper_bound	m	m_lower_bound	m_upper_bound	kendall_tau	kendall_tau_lower_bound	kendall_tau_upper_bound
APR/OFF2.0.0/TIP3P/MD-US/MBAR	23	1.0538026380684382	0.4517895501143258	2.5255848273515555	0.9579999999999999	0.36624511309471847	2.306272720021631	-0.9579999999999999	-2.2530473550816317	0.32165028108972554	0.1045969464585055	0.0009583001203990096	1.0	0.25401574078335715	-3.6468775931453177	4.349906629305754	0.19999999999999998	-1.0	1.0
ATM/FFENGINE/TIP3P/HREM	14	1.4884219831754701	0.6936864589440112	4.30680877405588	1.384	0.5683501534845844	3.944791279374718	-0.05599999999999987	-2.727440920792194	2.580495542882842	0.4823609139826004	0.001512161687403528	1.0	2.9092143416026137	-6.098302046928246	12.881504155461496	0.6	-1.0	1.0
APR/OFF1.2.0/TIP3P/MD-US/MBAR	22	1.6722200812094081	0.7594804358610235	3.1163342041108906	1.5799999999999998	0.6075426689085613	2.9009696313430497	-1.5799999999999998	-2.891257059204383	-0.3264990807974293	0.2646985684901012	0.0010360257456751068	1.0	0.7766603764900816	-3.1478331661424317	5.747321100488699	0.6	-1.0	1.0
APR/GAFF2/TIP3P/MD-US/MBAR	21	2.403638907989301	1.3848240379128596	3.7107070445362624	2.38	1.2042348360569484	3.586736305404945	-2.38	-3.584496939458083	-1.1550087121204686	0.43752999097313455	0.0013475482736608664	1.0	0.6338656970589586	-3.6709422264035414	4.275816529118928	0.39999999999999997	-1.0	1.0
DDM/FEP/MBAR/ParamChem	16	2.8508805657200025	1.8575252353602087	3.603878466319307	2.664	1.8039999999999998	3.53	2.664	1.8039999999999998	3.53	0.0013633246649698567	0.00031198796991984497	1.0	0.08335251070097076	-2.854474076079597	4.263489838822706	-0.19999999999999998	-1.0	1.0
DD/GROMOS-53A6_glyc/SPC/MD	11	4.211258719195485	2.699482819239114	5.769166571249515	3.8339999999999996	2.101231416457387	5.664307741066428	-3.662	-5.654920848765975	-1.305013068311513	0.27799932718660686	0.009260709873756727	1.0	-2.313480922354673	-9.798496106029152	6.009353627470902	0.10540925533894598	-1.0	1.0
MD/GAFF-RESP/TIP4PEW/MM-PBSA	13	13.839610543653317	12.293299634933657	15.422097209876144	13.794	12.233400425500212	15.36937234258482	13.794	12.233400425500212	15.36937234258482	0.9306444352518111	0.09309278307986889	1.0	3.5159478989275996	-0.33172036176982284	8.130863818339435	0.7999999999999999	-0.49999999999999994	1.0
MD/GAFF-RESP/TIP4PEW/MM-GBSA	12	17.175297959569725	15.550479235683545	18.785698111273522	17.130000000000003	15.480525711792122	18.74137333180935	17.130000000000003	15.480525711792122	18.74137333180935	0.7688101543252923	0.02785405994348102	1.0	3.3563998711280876	-1.0963361636543485	8.247634238742412	0.7999999999999999	-0.49999999999999994	1.0
MD/GAFF-RESP/TIP4PEW/MM-GBSA_2	15	17.175297959569725	15.585301670392026	18.736557400276745	17.130000000000003	15.522637323069247	18.69430095372448	17.130000000000003	15.522637323069247	18.69430095372448	0.7688101543252923	0.025228679528939906	1.0	3.3563998711280876	-1.2431297370621657	8.109762275935232	0.7999999999999999	-0.49999999999999994	1.0
PMF/GAFF-RESP/TIP4PEW/SMD	10	24.631997888924886	19.262253541585647	29.774395570307504	23.988	19.195578201631328	29.271357669281805	23.988	19.195578201631328	29.271357669281805	0.00438853989404735	0.00013544369407195208	1.0	0.891057209923133	-22.972319607021117	20.942056142797302	0.0	-1.0	1.0
