# Supplementary material for: The SAMPL9 host–guest blind challenge: an overview of binding free energy predictive accuracy
Source: Phys Chem Chem Phys. 2024 Mar 4;26(12):9207–25. doi: 10.1039/d3cp05111k (PMC10954238; doi:10.1039/d3cp05111k)
Supplement: CP-026-D3CP05111K-s001 [file CP-026-D3CP05111K-s001.zip › sampl9-supplementary-documents/Users/amezcum1/Desktop/SAMPL9/host_guest/Analysis/All_Accuracy/bCD/StatisticsTables/statistics.json]

{"APR\/OFF2.0.0\/TIP3P\/MD-US\/MBAR":{"sid":"23","RMSE":1.0538026381,"RMSE_lower_bound":0.4517895501,"RMSE_upper_bound":2.5255848274,"MAE":0.958,"MAE_lower_bound":0.3662451131,"MAE_upper_bound":2.30627272,"ME":-0.958,"ME_lower_bound":-2.2530473551,"ME_upper_bound":0.3216502811,"R2":0.1045969465,"R2_lower_bound":0.0009583001,"R2_upper_bound":1.0,"m":0.2540157408,"m_lower_bound":-3.6468775931,"m_upper_bound":4.3499066293,"kendall_tau":0.2,"kendall_tau_lower_bound":-1.0,"kendall_tau_upper_bound":1.0},"ATM\/FFENGINE\/TIP3P\/HREM":{"sid":"14","RMSE":1.4884219832,"RMSE_lower_bound":0.6936864589,"RMSE_upper_bound":4.3068087741,"MAE":1.384,"MAE_lower_bound":0.5683501535,"MAE_upper_bound":3.9447912794,"ME":-0.056,"ME_lower_bound":-2.7274409208,"ME_upper_bound":2.5804955429,"R2":0.482360914,"R2_lower_bound":0.0015121617,"R2_upper_bound":1.0,"m":2.9092143416,"m_lower_bound":-6.0983020469,"m_upper_bound":12.8815041555,"kendall_tau":0.6,"kendall_tau_lower_bound":-1.0,"kendall_tau_upper_bound":1.0},"APR\/OFF1.2.0\/TIP3P\/MD-US\/MBAR":{"sid":"22","RMSE":1.6722200812,"RMSE_lower_bound":0.7594804359,"RMSE_upper_bound":3.1163342041,"MAE":1.58,"MAE_lower_bound":0.6075426689,"MAE_upper_bound":2.9009696313,"ME":-1.58,"ME_lower_bound":-2.8912570592,"ME_upper_bound":-0.3264990808,"R2":0.2646985685,"R2_lower_bound":0.0010360257,"R2_upper_bound":1.0,"m":0.7766603765,"m_lower_bound":-3.1478331661,"m_upper_bound":5.7473211005,"kendall_tau":0.6,"kendall_tau_lower_bound":-1.0,"kendall_tau_upper_bound":1.0},"APR\/GAFF2\/TIP3P\/MD-US\/MBAR":{"sid":"21","RMSE":2.403638908,"RMSE_lower_bound":1.3848240379,"RMSE_upper_bound":3.7107070445,"MAE":2.38,"MAE_lower_bound":1.2042348361,"MAE_upper_bound":3.5867363054,"ME":-2.38,"ME_lower_bound":-3.5844969395,"ME_upper_bound":-1.1550087121,"R2":0.437529991,"R2_lower_bound":0.0013475483,"R2_upper_bound":1.0,"m":0.6338656971,"m_lower_bound":-3.6709422264,"m_upper_bound":4.2758165291,"kendall_tau":0.4,"kendall_tau_lower_bound":-1.0,"kendall_tau_upper_bound":1.0},"DDM\/FEP\/MBAR\/ParamChem":{"sid":"16","RMSE":2.8508805657,"RMSE_lower_bound":1.8575252354,"RMSE_upper_bound":3.6038784663,"MAE":2.664,"MAE_lower_bound":1.804,"MAE_upper_bound":3.53,"ME":2.664,"ME_lower_bound":1.804,"ME_upper_bound":3.53,"R2":0.0013633247,"R2_lower_bound":0.000311988,"R2_upper_bound":1.0,"m":0.0833525107,"m_lower_bound":-2.8544740761,"m_upper_bound":4.2634898388,"kendall_tau":-0.2,"kendall_tau_lower_bound":-1.0,"kendall_tau_upper_bound":1.0},"DD\/GROMOS-53A6_glyc\/SPC\/MD":{"sid":"11","RMSE":4.2112587192,"RMSE_lower_bound":2.6994828192,"RMSE_upper_bound":5.7691665712,"MAE":3.834,"MAE_lower_bound":2.1012314165,"MAE_upper_bound":5.6643077411,"ME":-3.662,"ME_lower_bound":-5.6549208488,"ME_upper_bound":-1.3050130683,"R2":0.2779993272,"R2_lower_bound":0.0092607099,"R2_upper_bound":1.0,"m":-2.3134809224,"m_lower_bound":-9.798496106,"m_upper_bound":6.0093536275,"kendall_tau":0.1054092553,"kendall_tau_lower_bound":-1.0,"kendall_tau_upper_bound":1.0},"MD\/GAFF-RESP\/TIP4PEW\/MM-PBSA":{"sid":"13","RMSE":13.8396105437,"RMSE_lower_bound":12.2932996349,"RMSE_upper_bound":15.4220972099,"MAE":13.794,"MAE_lower_bound":12.2334004255,"MAE_upper_bound":15.3693723426,"ME":13.794,"ME_lower_bound":12.2334004255,"ME_upper_bound":15.3693723426,"R2":0.9306444353,"R2_lower_bound":0.0930927831,"R2_upper_bound":1.0,"m":3.5159478989,"m_lower_bound":-0.3317203618,"m_upper_bound":8.1308638183,"kendall_tau":0.8,"kendall_tau_lower_bound":-0.5,"kendall_tau_upper_bound":1.0},"MD\/GAFF-RESP\/TIP4PEW\/MM-GBSA":{"sid":"12","RMSE":17.1752979596,"RMSE_lower_bound":15.5504792357,"RMSE_upper_bound":18.7856981113,"MAE":17.13,"MAE_lower_bound":15.4805257118,"MAE_upper_bound":18.7413733318,"ME":17.13,"ME_lower_bound":15.4805257118,"ME_upper_bound":18.7413733318,"R2":0.7688101543,"R2_lower_bound":0.0278540599,"R2_upper_bound":1.0,"m":3.3563998711,"m_lower_bound":-1.0963361637,"m_upper_bound":8.2476342387,"kendall_tau":0.8,"kendall_tau_lower_bound":-0.5,"kendall_tau_upper_bound":1.0},"MD\/GAFF-RESP\/TIP4PEW\/MM-GBSA_2":{"sid":"15","RMSE":17.1752979596,"RMSE_lower_bound":15.5853016704,"RMSE_upper_bound":18.7365574003,"MAE":17.13,"MAE_lower_bound":15.5226373231,"MAE_upper_bound":18.6943009537,"ME":17.13,"ME_lower_bound":15.5226373231,"ME_upper_bound":18.6943009537,"R2":0.7688101543,"R2_lower_bound":0.0252286795,"R2_upper_bound":1.0,"m":3.3563998711,"m_lower_bound":-1.2431297371,"m_upper_bound":8.1097622759,"kendall_tau":0.8,"kendall_tau_lower_bound":-0.5,"kendall_tau_upper_bound":1.0},"PMF\/GAFF-RESP\/TIP4PEW\/SMD":{"sid":"10","RMSE":24.6319978889,"RMSE_lower_bound":19.2622535416,"RMSE_upper_bound":29.7743955703,"MAE":23.988,"MAE_lower_bound":19.1955782016,"MAE_upper_bound":29.2713576693,"ME":23.988,"ME_lower_bound":19.1955782016,"ME_upper_bound":29.2713576693,"R2":0.0043885399,"R2_lower_bound":0.0001354437,"R2_upper_bound":1.0,"m":0.8910572099,"m_lower_bound":-22.972319607,"m_upper_bound":20.9420561428,"kendall_tau":0.0,"kendall_tau_lower_bound":-1.0,"kendall_tau_upper_bound":1.0}}
