# Supplementary material for: The SAMPL9 host–guest blind challenge: an overview of binding free energy predictive accuracy
Source: Phys Chem Chem Phys. 2024 Mar 4;26(12):9207–25. doi: 10.1039/d3cp05111k (PMC10954238; doi:10.1039/d3cp05111k)
Supplement: CP-026-D3CP05111K-s001 [file CP-026-D3CP05111K-s001.zip › sampl9-supplementary-documents/Users/amezcum1/Desktop/SAMPL9/host_guest/Analysis/All_Accuracy/bCD/StatisticsTables/statisticsLaTex/statistics.tex]

\documentclass[8pt]{article}
\usepackage[a4paper,margin=0.2in,tmargin=0.5in,bmargin=0.5in,landscape]{geometry}
\usepackage{booktabs}
\usepackage{longtable}
\pagenumbering{gobble}
\begin{document}
\begin{center}
\begin{footnotesize}
\begin{longtable}{|cccccccc|}
\toprule
                             ID & sid &      RMSE [kcal/mol] &       MAE [kcal/mol] &        ME [kcal/mol] &             R$^2$ &                    m &              $\tau$ \\
\midrule
\endfirsthead

\toprule
                             ID & sid &      RMSE [kcal/mol] &       MAE [kcal/mol] &        ME [kcal/mol] &             R$^2$ &                    m &              $\tau$ \\
\midrule
\endhead
\midrule
\multicolumn{8}{r}{{Continued on next page}} \\
\midrule
\endfoot

\bottomrule
\endlastfoot
  APR/OFF2.0.0/TIP3P/MD-US/MBAR &  23 &    1.05 [0.45, 2.53] &    0.96 [0.37, 2.31] &  -0.96 [-2.25, 0.32] & 0.10 [0.00, 1.00] &   0.25 [-3.65, 4.35] &  0.20 [-1.00, 1.00] \\
        ATM/FFENGINE/TIP3P/HREM &  14 &    1.49 [0.69, 4.31] &    1.38 [0.57, 3.94] &  -0.06 [-2.73, 2.58] & 0.48 [0.00, 1.00] &  2.91 [-6.10, 12.88] &  0.60 [-1.00, 1.00] \\
  APR/OFF1.2.0/TIP3P/MD-US/MBAR &  22 &    1.67 [0.76, 3.12] &    1.58 [0.61, 2.90] & -1.58 [-2.89, -0.33] & 0.26 [0.00, 1.00] &   0.78 [-3.15, 5.75] &  0.60 [-1.00, 1.00] \\
     APR/GAFF2/TIP3P/MD-US/MBAR &  21 &    2.40 [1.38, 3.71] &    2.38 [1.20, 3.59] & -2.38 [-3.58, -1.16] & 0.44 [0.00, 1.00] &   0.63 [-3.67, 4.28] &  0.40 [-1.00, 1.00] \\
         DDM/FEP/MBAR/ParamChem &  16 &    2.85 [1.86, 3.60] &    2.66 [1.80, 3.53] &    2.66 [1.80, 3.53] & 0.00 [0.00, 1.00] &   0.08 [-2.85, 4.26] & -0.20 [-1.00, 1.00] \\
    DD/GROMOS-53A6\_glyc/SPC/MD &  11 &    4.21 [2.70, 5.77] &    3.83 [2.10, 5.66] & -3.66 [-5.65, -1.31] & 0.28 [0.01, 1.00] &  -2.31 [-9.80, 6.01] &  0.11 [-1.00, 1.00] \\
   MD/GAFF-RESP/TIP4PEW/MM-PBSA &  13 & 13.84 [12.29, 15.42] & 13.79 [12.23, 15.37] & 13.79 [12.23, 15.37] & 0.93 [0.09, 1.00] &   3.52 [-0.33, 8.13] &  0.80 [-0.50, 1.00] \\
   MD/GAFF-RESP/TIP4PEW/MM-GBSA &  12 & 17.18 [15.55, 18.79] & 17.13 [15.48, 18.74] & 17.13 [15.48, 18.74] & 0.77 [0.03, 1.00] &   3.36 [-1.10, 8.25] &  0.80 [-0.50, 1.00] \\
MD/GAFF-RESP/TIP4PEW/MM-GBSA\_2 &  15 & 17.18 [15.59, 18.74] & 17.13 [15.52, 18.69] & 17.13 [15.52, 18.69] & 0.77 [0.03, 1.00] &   3.36 [-1.24, 8.11] &  0.80 [-0.50, 1.00] \\
      PMF/GAFF-RESP/TIP4PEW/SMD &  10 & 24.63 [19.26, 29.77] & 23.99 [19.20, 29.27] & 23.99 [19.20, 29.27] & 0.00 [0.00, 1.00] & 0.89 [-22.97, 20.94] &  0.00 [-1.00, 1.00] \\
\end{longtable}
\end{footnotesize}
\end{center}

\end{document}
