# Supplementary material for: The SAMPL9 host–guest blind challenge: an overview of binding free energy predictive accuracy
Source: Phys Chem Chem Phys. 2024 Mar 4;26(12):9207–25. doi: 10.1039/d3cp05111k (PMC10954238; doi:10.1039/d3cp05111k)
Supplement: CP-026-D3CP05111K-s001 [file CP-026-D3CP05111K-s001.zip › sampl9-supplementary-documents/Users/amezcum1/Desktop/SAMPL9/host_guest/Analysis/All_Accuracy/CD/StatisticsTables/statistics.csv]

ID	sid	RMSE	RMSE_lower_bound	RMSE_upper_bound	MAE	MAE_lower_bound	MAE_upper_bound	ME	ME_lower_bound	ME_upper_bound	R2	R2_lower_bound	R2_upper_bound	m	m_lower_bound	m_upper_bound	kendall_tau	kendall_tau_lower_bound	kendall_tau_upper_bound
ATM/FFENGINE/TIP3P/HREM	14	1.8578589828078986	1.2861864967524985	4.29062402389692	1.6019999999999999	0.9895449626974002	3.693567479806975	-0.938	-2.9278677523053576	1.0585584825083187	0.14030915203787916	0.00036722743849382797	0.735020327773148	1.29420523138833	-2.963636986329675	6.09938480390246	0.28888888888888886	-0.4285714285714286	0.7999999999999999
DDM/FEP/MBAR/ParamChem	16	3.197092429067386	2.6483126703620172	3.649683547925765	3.0700000000000003	2.484	3.5900000000000007	-0.406	-2.3230000000000004	1.575	0.13295810229647745	0.001171199158407524	0.5040645092655783	-2.1616901408450695	-6.8654841878866595	1.1705513747767287	-0.1111111111111111	-0.6	0.41176470588235287
DD/GROMOS-53A6_glyc/SPC/MD	11	4.120715957209378	3.058228039387182	5.349971847564953	3.716	2.504640355214956	5.104159325968245	-3.6300000000000003	-5.071136926181671	-2.0778290318526795	0.00041306727452777647	0.000211937636907977	0.7612792935563578	-0.07645875251509096	-4.083892154878122	4.236514097620973	0.11935247900657214	-0.6097560975609757	0.7
APR/GAFF2/TIP3P/MD-US/MBAR	21	4.167205298518421	2.8956255382077267	5.61415859404059	3.832	2.531497771432867	5.220682093911961	-3.832	-5.216638628586663	-2.5162362991064375	0.21512868186432643	0.000574203973973098	0.8030471048343772	-1.2519919517102611	-3.6070409226419238	2.2582013378059864	-0.19999999999999998	-0.7948717948717948	0.5121951219512195
APR/OFF2.0.0/TIP3P/MD-US/MBAR	23	4.315474481444653	2.5893716464785514	6.058566050841874	3.4259999999999997	1.8272833531230284	5.327725170770881	-3.4259999999999997	-5.280866272083712	-1.588185653391281	0.11718983997567442	0.0004730353622070418	0.6513396531818857	-1.6558953722334004	-6.963759480677487	1.8516041872227849	-0.15555555555555553	-0.7575757575757577	0.40540540540540543
APR/OFF1.2.0/TIP3P/MD-US/MBAR	22	4.412055076718785	2.8206502622400023	6.0831345935604615	3.7369999999999997	2.1765077087321916	5.437147503937783	-3.7369999999999997	-5.4298745865343205	-2.08026833456247	0.07689141000831187	0.00021030586136030468	0.6412916341976531	-1.2002816901408453	-5.9879486086604325	2.370575582454823	-0.06666666666666667	-0.75	0.4499999999999999
MD/GAFF-RESP/TIP4PEW/MM-PBSA	13	15.328193631344822	13.944342917547381	16.749190891644055	15.225999999999999	13.809034330106106	16.629984621758943	15.225999999999999	13.809034330106106	16.629984621758943	0.7791082298075578	0.0768796064788691	0.9559424094828487	3.880321931589535	1.151218692371097	6.403958753178713	0.44946657497549475	-0.15	0.951219512195122
MD/GAFF-RESP/TIP4PEW/MM-GBSA	12	18.46890603148979	17.171491111883086	19.784445641842495	18.397	17.059151300461373	19.708499201655684	18.397	17.059151300461373	19.708499201655684	0.652068592104917	0.055673808155756524	0.921459514413031	3.246116700201207	0.8020718633500561	7.099365883931878	0.6444444444444444	-0.047619047619047616	1.0
MD/GAFF-RESP/TIP4PEW/MM-GBSA_2	15	18.46890603148979	17.14669701994917	19.754078795554562	18.397	17.03498444002621	19.69140445846654	18.397	17.03498444002621	19.69140445846654	0.652068592104917	0.05356785765859247	0.9177045808252786	3.246116700201207	0.7364181571502586	7.169818932057065	0.6444444444444444	-0.049999999999999996	1.0
PMF/GAFF-RESP/TIP4PEW/SMD	10	27.26175214471733	22.731945328739855	31.331044810536543	26.383000000000003	22.096718871902556	30.74269419802527	26.383000000000003	22.096718871902556	30.74269419802527	0.003276694137495954	8.52870467827843e-05	0.5383859364539003	-0.7830583501006009	-11.993120660115721	13.208874351914622	0.022222222222222223	-0.5499999999999999	0.5609756097560976
