# Supplementary material for: The SAMPL9 host–guest blind challenge: an overview of binding free energy predictive accuracy
Source: Phys Chem Chem Phys. 2024 Mar 4;26(12):9207–25. doi: 10.1039/d3cp05111k (PMC10954238; doi:10.1039/d3cp05111k)
Supplement: CP-026-D3CP05111K-s001 [file CP-026-D3CP05111K-s001.zip › sampl9-supplementary-documents/Users/amezcum1/Desktop/SAMPL9/host_guest/Analysis/All_Accuracy/CD/StatisticsTables/statistics.json]

{"ATM\/FFENGINE\/TIP3P\/HREM":{"sid":"14","RMSE":1.8578589828,"RMSE_lower_bound":1.2861864968,"RMSE_upper_bound":4.2906240239,"MAE":1.602,"MAE_lower_bound":0.9895449627,"MAE_upper_bound":3.6935674798,"ME":-0.938,"ME_lower_bound":-2.9278677523,"ME_upper_bound":1.0585584825,"R2":0.140309152,"R2_lower_bound":0.0003672274,"R2_upper_bound":0.7350203278,"m":1.2942052314,"m_lower_bound":-2.9636369863,"m_upper_bound":6.0993848039,"kendall_tau":0.2888888889,"kendall_tau_lower_bound":-0.4285714286,"kendall_tau_upper_bound":0.8},"DDM\/FEP\/MBAR\/ParamChem":{"sid":"16","RMSE":3.1970924291,"RMSE_lower_bound":2.6483126704,"RMSE_upper_bound":3.6496835479,"MAE":3.07,"MAE_lower_bound":2.484,"MAE_upper_bound":3.59,"ME":-0.406,"ME_lower_bound":-2.323,"ME_upper_bound":1.575,"R2":0.1329581023,"R2_lower_bound":0.0011711992,"R2_upper_bound":0.5040645093,"m":-2.1616901408,"m_lower_bound":-6.8654841879,"m_upper_bound":1.1705513748,"kendall_tau":-0.1111111111,"kendall_tau_lower_bound":-0.6,"kendall_tau_upper_bound":0.4117647059},"DD\/GROMOS-53A6_glyc\/SPC\/MD":{"sid":"11","RMSE":4.1207159572,"RMSE_lower_bound":3.0582280394,"RMSE_upper_bound":5.3499718476,"MAE":3.716,"MAE_lower_bound":2.5046403552,"MAE_upper_bound":5.104159326,"ME":-3.63,"ME_lower_bound":-5.0711369262,"ME_upper_bound":-2.0778290319,"R2":0.0004130673,"R2_lower_bound":0.0002119376,"R2_upper_bound":0.7612792936,"m":-0.0764587525,"m_lower_bound":-4.0838921549,"m_upper_bound":4.2365140976,"kendall_tau":0.119352479,"kendall_tau_lower_bound":-0.6097560976,"kendall_tau_upper_bound":0.7},"APR\/GAFF2\/TIP3P\/MD-US\/MBAR":{"sid":"21","RMSE":4.1672052985,"RMSE_lower_bound":2.8956255382,"RMSE_upper_bound":5.614158594,"MAE":3.832,"MAE_lower_bound":2.5314977714,"MAE_upper_bound":5.2206820939,"ME":-3.832,"ME_lower_bound":-5.2166386286,"ME_upper_bound":-2.5162362991,"R2":0.2151286819,"R2_lower_bound":0.000574204,"R2_upper_bound":0.8030471048,"m":-1.2519919517,"m_lower_bound":-3.6070409226,"m_upper_bound":2.2582013378,"kendall_tau":-0.2,"kendall_tau_lower_bound":-0.7948717949,"kendall_tau_upper_bound":0.512195122},"APR\/OFF2.0.0\/TIP3P\/MD-US\/MBAR":{"sid":"23","RMSE":4.3154744814,"RMSE_lower_bound":2.5893716465,"RMSE_upper_bound":6.0585660508,"MAE":3.426,"MAE_lower_bound":1.8272833531,"MAE_upper_bound":5.3277251708,"ME":-3.426,"ME_lower_bound":-5.2808662721,"ME_upper_bound":-1.5881856534,"R2":0.11718984,"R2_lower_bound":0.0004730354,"R2_upper_bound":0.6513396532,"m":-1.6558953722,"m_lower_bound":-6.9637594807,"m_upper_bound":1.8516041872,"kendall_tau":-0.1555555556,"kendall_tau_lower_bound":-0.7575757576,"kendall_tau_upper_bound":0.4054054054},"APR\/OFF1.2.0\/TIP3P\/MD-US\/MBAR":{"sid":"22","RMSE":4.4120550767,"RMSE_lower_bound":2.8206502622,"RMSE_upper_bound":6.0831345936,"MAE":3.737,"MAE_lower_bound":2.1765077087,"MAE_upper_bound":5.4371475039,"ME":-3.737,"ME_lower_bound":-5.4298745865,"ME_upper_bound":-2.0802683346,"R2":0.07689141,"R2_lower_bound":0.0002103059,"R2_upper_bound":0.6412916342,"m":-1.2002816901,"m_lower_bound":-5.9879486087,"m_upper_bound":2.3705755825,"kendall_tau":-0.0666666667,"kendall_tau_lower_bound":-0.75,"kendall_tau_upper_bound":0.45},"MD\/GAFF-RESP\/TIP4PEW\/MM-PBSA":{"sid":"13","RMSE":15.3281936313,"RMSE_lower_bound":13.9443429175,"RMSE_upper_bound":16.7491908916,"MAE":15.226,"MAE_lower_bound":13.8090343301,"MAE_upper_bound":16.6299846218,"ME":15.226,"ME_lower_bound":13.8090343301,"ME_upper_bound":16.6299846218,"R2":0.7791082298,"R2_lower_bound":0.0768796065,"R2_upper_bound":0.9559424095,"m":3.8803219316,"m_lower_bound":1.1512186924,"m_upper_bound":6.4039587532,"kendall_tau":0.449466575,"kendall_tau_lower_bound":-0.15,"kendall_tau_upper_bound":0.9512195122},"MD\/GAFF-RESP\/TIP4PEW\/MM-GBSA":{"sid":"12","RMSE":18.4689060315,"RMSE_lower_bound":17.1714911119,"RMSE_upper_bound":19.7844456418,"MAE":18.397,"MAE_lower_bound":17.0591513005,"MAE_upper_bound":19.7084992017,"ME":18.397,"ME_lower_bound":17.0591513005,"ME_upper_bound":19.7084992017,"R2":0.6520685921,"R2_lower_bound":0.0556738082,"R2_upper_bound":0.9214595144,"m":3.2461167002,"m_lower_bound":0.8020718634,"m_upper_bound":7.0993658839,"kendall_tau":0.6444444444,"kendall_tau_lower_bound":-0.0476190476,"kendall_tau_upper_bound":1.0},"MD\/GAFF-RESP\/TIP4PEW\/MM-GBSA_2":{"sid":"15","RMSE":18.4689060315,"RMSE_lower_bound":17.1466970199,"RMSE_upper_bound":19.7540787956,"MAE":18.397,"MAE_lower_bound":17.03498444,"MAE_upper_bound":19.6914044585,"ME":18.397,"ME_lower_bound":17.03498444,"ME_upper_bound":19.6914044585,"R2":0.6520685921,"R2_lower_bound":0.0535678577,"R2_upper_bound":0.9177045808,"m":3.2461167002,"m_lower_bound":0.7364181572,"m_upper_bound":7.1698189321,"kendall_tau":0.6444444444,"kendall_tau_lower_bound":-0.05,"kendall_tau_upper_bound":1.0},"PMF\/GAFF-RESP\/TIP4PEW\/SMD":{"sid":"10","RMSE":27.2617521447,"RMSE_lower_bound":22.7319453287,"RMSE_upper_bound":31.3310448105,"MAE":26.383,"MAE_lower_bound":22.0967188719,"MAE_upper_bound":30.742694198,"ME":26.383,"ME_lower_bound":22.0967188719,"ME_upper_bound":30.742694198,"R2":0.0032766941,"R2_lower_bound":0.000085287,"R2_upper_bound":0.5383859365,"m":-0.7830583501,"m_lower_bound":-11.9931206601,"m_upper_bound":13.2088743519,"kendall_tau":0.0222222222,"kendall_tau_lower_bound":-0.55,"kendall_tau_upper_bound":0.5609756098}}
