# Supplementary material for: The SAMPL9 host–guest blind challenge: an overview of binding free energy predictive accuracy
Source: Phys Chem Chem Phys. 2024 Mar 4;26(12):9207–25. doi: 10.1039/d3cp05111k (PMC10954238; doi:10.1039/d3cp05111k)
Supplement: CP-026-D3CP05111K-s001 [file CP-026-D3CP05111K-s001.zip › sampl9-supplementary-documents/Users/amezcum1/Desktop/SAMPL9/host_guest/Analysis/All_Accuracy/HbCD/StatisticsTables/statistics.csv]

ID	sid	RMSE	RMSE_lower_bound	RMSE_upper_bound	MAE	MAE_lower_bound	MAE_upper_bound	ME	ME_lower_bound	ME_upper_bound	R2	R2_lower_bound	R2_upper_bound	m	m_lower_bound	m_upper_bound	kendall_tau	kendall_tau_lower_bound	kendall_tau_upper_bound
ATM/FFENGINE/TIP3P/HREM	14	2.1651512649235385	0.8900173526679411	5.016457150807977	1.8200000000000003	0.7191888822786092	4.600035405933252	-1.8200000000000003	-4.436109406335904	0.7427918295556314	0.39941998060878303	0.0012988872405672014	1.0	1.8719360381526822	-6.965264639477271	21.947722914239584	0.39999999999999997	-1.0	1.0
DDM/FEP/MBAR/ParamChem	16	3.5093133231445717	3.0873062692256497	3.9524220422419463	3.476	3.086	3.9200000000000004	-3.476	-3.9200000000000004	-3.086	0.33395265672747587	0.011686267418704759	1.0	0.6777711540484627	-0.8461538461538495	6.833333333333309	0.6	0.0	1.0
DD/GROMOS-53A6_glyc/SPC/MD	11	4.028138527905911	2.3751605455016906	5.7199704011702295	3.5980000000000003	1.872398156328731	5.509877210788862	-3.5980000000000003	-5.494085702222414	-1.5333159175323237	0.08008524485270628	0.00042437151702996213	1.0	1.1182803240172514	-30.616639372396744	10.983299661568314	0.10540925533894598	-1.0	1.0
APR/GAFF2/TIP3P/MD-US/MBAR	21	5.380866101288899	3.941110625841401	6.905392198180983	5.284000000000001	3.812598069121658	6.776787128740646	-5.284000000000001	-6.774684321874346	-3.8106586553974493	0.3980332164631822	0.001427697908123189	1.0	-0.8520882280744814	-7.310310830708902	6.151867971931577	-0.39999999999999997	-1.0	1.0
APR/OFF1.2.0/TIP3P/MD-US/MBAR	22	6.011334294480719	4.451632333107364	7.71870137924258	5.894	4.335205084233752	7.538466413228713	-5.894	-7.52946142009029	-4.331161053032089	0.04069746691309954	0.0008155974434986293	1.0	0.4991233299435419	-17.632317336619696	4.099475911546693	0.0	-1.0	1.0
APR/OFF2.0.0/TIP3P/MD-US/MBAR	23	6.011334294480719	4.472748443715861	7.7037806290434006	5.894	4.359253613328399	7.533811504387634	-5.894	-7.529855316447614	-4.357843360892147	0.04069746691309954	0.0010463963713443413	1.0	0.4991233299435419	-16.624330319413115	3.929873533852505	0.0	-1.0	1.0
MD/GAFF-RESP/TIP4PEW/MM-PBSA	13	16.684490402766276	15.274283191279208	18.212257751604845	16.657999999999998	15.244043382343332	18.148166825963635	16.657999999999998	15.244043382343332	18.148166825963635	0.8467712536585008	0.01125400712134654	1.0	2.6212084020058217	-8.361648206103316	6.056515536867846	0.31622776601683794	-1.0	1.0
MD/GAFF-RESP/TIP4PEW/MM-GBSA	12	19.677655348135357	18.338189757253357	21.058344782926923	19.663999999999998	18.30636354097448	21.02577329789422	19.663999999999998	18.30636354097448	21.02577329789422	0.5970030525169194	0.0057536913105307435	1.0	1.6764736823649067	-1.4786308826642733	13.423178656822238	0.9999999999999999	-0.9999999999999999	1.0
MD/GAFF-RESP/TIP4PEW/MM-GBSA_2	15	19.677655348135357	18.290082554731818	21.012790188047035	19.663999999999998	18.253252369334806	20.976212514155883	19.663999999999998	18.253252369334806	20.976212514155883	0.5970030525169194	0.004937181269455745	1.0	1.6764736823649067	-1.5534123761585519	13.091991793849678	0.9999999999999999	-0.9999999999999998	1.0
PMF/GAFF-RESP/TIP4PEW/SMD	10	29.65924712463214	23.06301435256138	34.912376712308664	28.778000000000002	22.326855952275146	34.891977868446496	28.778000000000002	22.326855952275146	34.891977868446496	0.2592878655108755	0.0004930856741024393	1.0	-7.378616263982879	-20.886406651563018	76.13904542482732	-0.19999999999999998	-1.0	1.0
