# Supplementary material for: The SAMPL9 host–guest blind challenge: an overview of binding free energy predictive accuracy
Source: Phys Chem Chem Phys. 2024 Mar 4;26(12):9207–25. doi: 10.1039/d3cp05111k (PMC10954238; doi:10.1039/d3cp05111k)
Supplement: CP-026-D3CP05111K-s001 [file CP-026-D3CP05111K-s001.zip › sampl9-supplementary-documents/Users/amezcum1/Desktop/SAMPL9/host_guest/Analysis/All_Accuracy/HbCD/StatisticsTables/statistics.json]

{"ATM\/FFENGINE\/TIP3P\/HREM":{"sid":"14","RMSE":2.1651512649,"RMSE_lower_bound":0.8900173527,"RMSE_upper_bound":5.0164571508,"MAE":1.82,"MAE_lower_bound":0.7191888823,"MAE_upper_bound":4.6000354059,"ME":-1.82,"ME_lower_bound":-4.4361094063,"ME_upper_bound":0.7427918296,"R2":0.3994199806,"R2_lower_bound":0.0012988872,"R2_upper_bound":1.0,"m":1.8719360382,"m_lower_bound":-6.9652646395,"m_upper_bound":21.9477229142,"kendall_tau":0.4,"kendall_tau_lower_bound":-1.0,"kendall_tau_upper_bound":1.0},"DDM\/FEP\/MBAR\/ParamChem":{"sid":"16","RMSE":3.5093133231,"RMSE_lower_bound":3.0873062692,"RMSE_upper_bound":3.9524220422,"MAE":3.476,"MAE_lower_bound":3.086,"MAE_upper_bound":3.92,"ME":-3.476,"ME_lower_bound":-3.92,"ME_upper_bound":-3.086,"R2":0.3339526567,"R2_lower_bound":0.0116862674,"R2_upper_bound":1.0,"m":0.677771154,"m_lower_bound":-0.8461538462,"m_upper_bound":6.8333333333,"kendall_tau":0.6,"kendall_tau_lower_bound":0.0,"kendall_tau_upper_bound":1.0},"DD\/GROMOS-53A6_glyc\/SPC\/MD":{"sid":"11","RMSE":4.0281385279,"RMSE_lower_bound":2.3751605455,"RMSE_upper_bound":5.7199704012,"MAE":3.598,"MAE_lower_bound":1.8723981563,"MAE_upper_bound":5.5098772108,"ME":-3.598,"ME_lower_bound":-5.4940857022,"ME_upper_bound":-1.5333159175,"R2":0.0800852449,"R2_lower_bound":0.0004243715,"R2_upper_bound":1.0,"m":1.118280324,"m_lower_bound":-30.6166393724,"m_upper_bound":10.9832996616,"kendall_tau":0.1054092553,"kendall_tau_lower_bound":-1.0,"kendall_tau_upper_bound":1.0},"APR\/GAFF2\/TIP3P\/MD-US\/MBAR":{"sid":"21","RMSE":5.3808661013,"RMSE_lower_bound":3.9411106258,"RMSE_upper_bound":6.9053921982,"MAE":5.284,"MAE_lower_bound":3.8125980691,"MAE_upper_bound":6.7767871287,"ME":-5.284,"ME_lower_bound":-6.7746843219,"ME_upper_bound":-3.8106586554,"R2":0.3980332165,"R2_lower_bound":0.0014276979,"R2_upper_bound":1.0,"m":-0.8520882281,"m_lower_bound":-7.3103108307,"m_upper_bound":6.1518679719,"kendall_tau":-0.4,"kendall_tau_lower_bound":-1.0,"kendall_tau_upper_bound":1.0},"APR\/OFF1.2.0\/TIP3P\/MD-US\/MBAR":{"sid":"22","RMSE":6.0113342945,"RMSE_lower_bound":4.4516323331,"RMSE_upper_bound":7.7187013792,"MAE":5.894,"MAE_lower_bound":4.3352050842,"MAE_upper_bound":7.5384664132,"ME":-5.894,"ME_lower_bound":-7.5294614201,"ME_upper_bound":-4.331161053,"R2":0.0406974669,"R2_lower_bound":0.0008155974,"R2_upper_bound":1.0,"m":0.4991233299,"m_lower_bound":-17.6323173366,"m_upper_bound":4.0994759115,"kendall_tau":0.0,"kendall_tau_lower_bound":-1.0,"kendall_tau_upper_bound":1.0},"APR\/OFF2.0.0\/TIP3P\/MD-US\/MBAR":{"sid":"23","RMSE":6.0113342945,"RMSE_lower_bound":4.4727484437,"RMSE_upper_bound":7.703780629,"MAE":5.894,"MAE_lower_bound":4.3592536133,"MAE_upper_bound":7.5338115044,"ME":-5.894,"ME_lower_bound":-7.5298553164,"ME_upper_bound":-4.3578433609,"R2":0.0406974669,"R2_lower_bound":0.0010463964,"R2_upper_bound":1.0,"m":0.4991233299,"m_lower_bound":-16.6243303194,"m_upper_bound":3.9298735339,"kendall_tau":0.0,"kendall_tau_lower_bound":-1.0,"kendall_tau_upper_bound":1.0},"MD\/GAFF-RESP\/TIP4PEW\/MM-PBSA":{"sid":"13","RMSE":16.6844904028,"RMSE_lower_bound":15.2742831913,"RMSE_upper_bound":18.2122577516,"MAE":16.658,"MAE_lower_bound":15.2440433823,"MAE_upper_bound":18.148166826,"ME":16.658,"ME_lower_bound":15.2440433823,"ME_upper_bound":18.148166826,"R2":0.8467712537,"R2_lower_bound":0.0112540071,"R2_upper_bound":1.0,"m":2.621208402,"m_lower_bound":-8.3616482061,"m_upper_bound":6.0565155369,"kendall_tau":0.316227766,"kendall_tau_lower_bound":-1.0,"kendall_tau_upper_bound":1.0},"MD\/GAFF-RESP\/TIP4PEW\/MM-GBSA":{"sid":"12","RMSE":19.6776553481,"RMSE_lower_bound":18.3381897573,"RMSE_upper_bound":21.0583447829,"MAE":19.664,"MAE_lower_bound":18.306363541,"MAE_upper_bound":21.0257732979,"ME":19.664,"ME_lower_bound":18.306363541,"ME_upper_bound":21.0257732979,"R2":0.5970030525,"R2_lower_bound":0.0057536913,"R2_upper_bound":1.0,"m":1.6764736824,"m_lower_bound":-1.4786308827,"m_upper_bound":13.4231786568,"kendall_tau":1.0,"kendall_tau_lower_bound":-1.0,"kendall_tau_upper_bound":1.0},"MD\/GAFF-RESP\/TIP4PEW\/MM-GBSA_2":{"sid":"15","RMSE":19.6776553481,"RMSE_lower_bound":18.2900825547,"RMSE_upper_bound":21.012790188,"MAE":19.664,"MAE_lower_bound":18.2532523693,"MAE_upper_bound":20.9762125142,"ME":19.664,"ME_lower_bound":18.2532523693,"ME_upper_bound":20.9762125142,"R2":0.5970030525,"R2_lower_bound":0.0049371813,"R2_upper_bound":1.0,"m":1.6764736824,"m_lower_bound":-1.5534123762,"m_upper_bound":13.0919917938,"kendall_tau":1.0,"kendall_tau_lower_bound":-1.0,"kendall_tau_upper_bound":1.0},"PMF\/GAFF-RESP\/TIP4PEW\/SMD":{"sid":"10","RMSE":29.6592471246,"RMSE_lower_bound":23.0630143526,"RMSE_upper_bound":34.9123767123,"MAE":28.778,"MAE_lower_bound":22.3268559523,"MAE_upper_bound":34.8919778684,"ME":28.778,"ME_lower_bound":22.3268559523,"ME_upper_bound":34.8919778684,"R2":0.2592878655,"R2_lower_bound":0.0004930857,"R2_upper_bound":1.0,"m":-7.378616264,"m_lower_bound":-20.8864066516,"m_upper_bound":76.1390454248,"kendall_tau":-0.2,"kendall_tau_lower_bound":-1.0,"kendall_tau_upper_bound":1.0}}
