# Supplementary material for: The SAMPL9 host–guest blind challenge: an overview of binding free energy predictive accuracy
Source: Phys Chem Chem Phys. 2024 Mar 4;26(12):9207–25. doi: 10.1039/d3cp05111k (PMC10954238; doi:10.1039/d3cp05111k)
Supplement: CP-026-D3CP05111K-s001 [file CP-026-D3CP05111K-s001.zip › sampl9-supplementary-documents/Users/amezcum1/Desktop/SAMPL9/host_guest/Analysis/All_Accuracy/HbCD/StatisticsTables/statisticsLaTex/statistics.tex]

\documentclass[8pt]{article}
\usepackage[a4paper,margin=0.2in,tmargin=0.5in,bmargin=0.5in,landscape]{geometry}
\usepackage{booktabs}
\usepackage{longtable}
\pagenumbering{gobble}
\begin{document}
\begin{center}
\begin{footnotesize}
\begin{longtable}{|cccccccc|}
\toprule
                             ID & sid &      RMSE [kcal/mol] &       MAE [kcal/mol] &        ME [kcal/mol] &             R$^2$ &                     m &              $\tau$ \\
\midrule
\endfirsthead

\toprule
                             ID & sid &      RMSE [kcal/mol] &       MAE [kcal/mol] &        ME [kcal/mol] &             R$^2$ &                     m &              $\tau$ \\
\midrule
\endhead
\midrule
\multicolumn{8}{r}{{Continued on next page}} \\
\midrule
\endfoot

\bottomrule
\endlastfoot
        ATM/FFENGINE/TIP3P/HREM &  14 &    2.17 [0.89, 5.02] &    1.82 [0.72, 4.60] &  -1.82 [-4.44, 0.74] & 0.40 [0.00, 1.00] &   1.87 [-6.97, 21.95] &  0.40 [-1.00, 1.00] \\
         DDM/FEP/MBAR/ParamChem &  16 &    3.51 [3.09, 3.95] &    3.48 [3.09, 3.92] & -3.48 [-3.92, -3.09] & 0.33 [0.01, 1.00] &    0.68 [-0.85, 6.83] &   0.60 [0.00, 1.00] \\
    DD/GROMOS-53A6\_glyc/SPC/MD &  11 &    4.03 [2.38, 5.72] &    3.60 [1.87, 5.51] & -3.60 [-5.49, -1.53] & 0.08 [0.00, 1.00] &  1.12 [-30.62, 10.98] &  0.11 [-1.00, 1.00] \\
     APR/GAFF2/TIP3P/MD-US/MBAR &  21 &    5.38 [3.94, 6.91] &    5.28 [3.81, 6.78] & -5.28 [-6.77, -3.81] & 0.40 [0.00, 1.00] &   -0.85 [-7.31, 6.15] & -0.40 [-1.00, 1.00] \\
  APR/OFF1.2.0/TIP3P/MD-US/MBAR &  22 &    6.01 [4.45, 7.72] &    5.89 [4.34, 7.54] & -5.89 [-7.53, -4.33] & 0.04 [0.00, 1.00] &   0.50 [-17.63, 4.10] &  0.00 [-1.00, 1.00] \\
  APR/OFF2.0.0/TIP3P/MD-US/MBAR &  23 &    6.01 [4.47, 7.70] &    5.89 [4.36, 7.53] & -5.89 [-7.53, -4.36] & 0.04 [0.00, 1.00] &   0.50 [-16.62, 3.93] &  0.00 [-1.00, 1.00] \\
   MD/GAFF-RESP/TIP4PEW/MM-PBSA &  13 & 16.68 [15.27, 18.21] & 16.66 [15.24, 18.15] & 16.66 [15.24, 18.15] & 0.85 [0.01, 1.00] &    2.62 [-8.36, 6.06] &  0.32 [-1.00, 1.00] \\
   MD/GAFF-RESP/TIP4PEW/MM-GBSA &  12 & 19.68 [18.34, 21.06] & 19.66 [18.31, 21.03] & 19.66 [18.31, 21.03] & 0.60 [0.01, 1.00] &   1.68 [-1.48, 13.42] &  1.00 [-1.00, 1.00] \\
MD/GAFF-RESP/TIP4PEW/MM-GBSA\_2 &  15 & 19.68 [18.29, 21.01] & 19.66 [18.25, 20.98] & 19.66 [18.25, 20.98] & 0.60 [0.00, 1.00] &   1.68 [-1.55, 13.09] &  1.00 [-1.00, 1.00] \\
      PMF/GAFF-RESP/TIP4PEW/SMD &  10 & 29.66 [23.06, 34.91] & 28.78 [22.33, 34.89] & 28.78 [22.33, 34.89] & 0.26 [0.00, 1.00] & -7.38 [-20.89, 76.14] & -0.20 [-1.00, 1.00] \\
\end{longtable}
\end{footnotesize}
\end{center}

\end{document}
