# Supplementary material for: The SAMPL9 host–guest blind challenge: an overview of binding free energy predictive accuracy
Source: Phys Chem Chem Phys. 2024 Mar 4;26(12):9207–25. doi: 10.1039/d3cp05111k (PMC10954238; doi:10.1039/d3cp05111k)
Supplement: CP-026-D3CP05111K-s001 [file CP-026-D3CP05111K-s001.zip › sampl9-supplementary-documents/Users/amezcum1/Desktop/SAMPL9/host_guest/Analysis/All_Accuracy/MoleculesStatistics/StatisticsTables/statistics.csv]

ID	RMSE	RMSE_lower_bound	RMSE_upper_bound	MAE	MAE_lower_bound	MAE_upper_bound	ME	ME_lower_bound	ME_upper_bound
WP6-G10	1.5615377036754508	0.932744737007703	3.663516834516962	1.2550000000000001	0.718250809833959	2.699638745643144	0.5483333333333333	-0.9162307174651944	1.7949649687543552
WP6-G13	2.2244812129273344	0.9334034121074548	4.563870142228994	1.323333333333333	0.7478478893636081	3.16910895875246	0.8899999999999993	-0.6483523090795911	2.5603051331742286
WP6-G6	2.589396647869924	1.3323197583877726	4.4453680823615755	1.9358333333333333	1.0751632498864694	3.620916986974351	0.7224999999999998	-1.0492830414349879	2.5671056417429496
WP6-G3	2.834848614417826	1.2715043534645256	4.835305129918618	2.026666666666667	1.0471453582091972	3.7742109240065767	1.5816666666666668	-0.08831703244673343	3.3178185780514267
WP6-G11	2.72320889148568	1.7288852805648613	4.446109303260568	2.2550000000000003	1.5086212601417712	3.7341069658908554	2.011666666666667	0.480231771515373	3.476983994711277
WP6-G7	3.171256323078705	2.156573070973871	4.832590367939244	2.681666666666667	1.812345130879222	4.222803389567781	2.313333333333334	0.5737281267311809	3.903242575147066
WP6-G1	3.587635014880973	2.4236827040879056	5.207940530234446	2.859166666666667	1.8481145504086849	4.576677394233453	-0.12416666666666624	-2.3463050071208045	2.2258194203626123
WP6-G8	3.3453238507903333	2.365139705563313	5.087724363794784	2.9041666666666663	1.9332636445531246	4.43772979336499	0.23750000000000004	-1.9552177484883912	2.4251333165705047
WP6-G2	3.4604563764528713	2.5570303087547277	4.880149018252647	3.164166666666668	2.149414429937959	4.446397529240236	2.647500000000001	0.7774334455915201	4.086710412841817
WP6-G12	3.8812294014482918	2.7653171196294277	5.593640281965032	3.3425000000000007	2.26900697573973	4.986240096735103	2.1808333333333336	-0.05280067574632626	4.19635209877266
WP6-G9	4.054507779414577	2.470698647446992	6.11525180663167	3.3649999999999998	2.1601304033668316	5.1698167837302025	3.0283333333333324	1.167640478151872	4.920197729006361
WP6-G5	5.1814291786468845	3.17460678787721	7.218688842347533	3.8024999999999998	2.113134806897681	6.165071836080301	3.2608333333333324	0.7796182353900205	5.754766709094742
bCD-PMT	10.479437962028308	5.111410764162865	14.466655107522264	7.2540000000000004	2.782	12.202000000000002	6.162000000000001	1.1950000000000003	11.667000000000002
bCD-PMZ	10.457238641247509	5.645217444881996	13.924232474359224	7.8340000000000005	3.721	12.199000000000002	5.784000000000001	0.5010000000000003	11.256000000000002
bCD-TDZ	11.260421395311988	6.10062947571806	15.055488368033764	8.091	3.3649999999999998	13.094	6.209	0.5549999999999999	12.176000000000002
bCD-CPZ	12.926589263993808	6.224984337329693	18.129661331641028	9.279	4.108999999999999	15.148	7.233	0.9509999999999996	14.134
bCD-TFP	14.140036421452386	6.347821673613714	20.807482308054475	9.963	4.27	16.610999999999997	7.647	0.8010000000000008	15.551000000000002
HbCD-PMT	12.384936414854943	7.458949657961233	16.15699105650554	10.025	5.5840000000000005	14.724	4.919000000000001	-1.952	12.141
HbCD-TDZ	13.01625330116159	7.709091386149214	16.82579062035422	10.581	5.930000000000001	15.348000000000003	5.159000000000001	-2.148	12.588999999999999
HbCD-PMZ	14.930241458194843	7.075880157266656	21.49976139402482	11.210999999999999	5.578999999999999	17.665000000000003	6.308999999999999	-1.7099999999999997	15.094
HbCD-CPZ	15.650424594879206	7.160441327180888	22.673874393230637	11.318999999999999	5.072	18.476999999999997	7.129	-1.0530000000000004	16.329
HbCD-TFP	15.582099665962863	8.530949536833516	21.87494479993035	12.229	6.812	18.709	5.882999999999999	-2.5810000000000004	15.308999999999997
