# Supplementary material for: The SAMPL9 host–guest blind challenge: an overview of binding free energy predictive accuracy
Source: Phys Chem Chem Phys. 2024 Mar 4;26(12):9207–25. doi: 10.1039/d3cp05111k (PMC10954238; doi:10.1039/d3cp05111k)
Supplement: CP-026-D3CP05111K-s001 [file CP-026-D3CP05111K-s001.zip › sampl9-supplementary-documents/Users/amezcum1/Desktop/SAMPL9/host_guest/Analysis/All_Accuracy/MoleculesStatistics/StatisticsTables/statistics.json]

{"WP6-G10":{"RMSE":1.5615377037,"RMSE_lower_bound":0.932744737,"RMSE_upper_bound":3.6635168345,"MAE":1.255,"MAE_lower_bound":0.7182508098,"MAE_upper_bound":2.6996387456,"ME":0.5483333333,"ME_lower_bound":-0.9162307175,"ME_upper_bound":1.7949649688},"WP6-G13":{"RMSE":2.2244812129,"RMSE_lower_bound":0.9334034121,"RMSE_upper_bound":4.5638701422,"MAE":1.3233333333,"MAE_lower_bound":0.7478478894,"MAE_upper_bound":3.1691089588,"ME":0.89,"ME_lower_bound":-0.6483523091,"ME_upper_bound":2.5603051332},"WP6-G6":{"RMSE":2.5893966479,"RMSE_lower_bound":1.3323197584,"RMSE_upper_bound":4.4453680824,"MAE":1.9358333333,"MAE_lower_bound":1.0751632499,"MAE_upper_bound":3.620916987,"ME":0.7225,"ME_lower_bound":-1.0492830414,"ME_upper_bound":2.5671056417},"WP6-G3":{"RMSE":2.8348486144,"RMSE_lower_bound":1.2715043535,"RMSE_upper_bound":4.8353051299,"MAE":2.0266666667,"MAE_lower_bound":1.0471453582,"MAE_upper_bound":3.774210924,"ME":1.5816666667,"ME_lower_bound":-0.0883170324,"ME_upper_bound":3.3178185781},"WP6-G11":{"RMSE":2.7232088915,"RMSE_lower_bound":1.7288852806,"RMSE_upper_bound":4.4461093033,"MAE":2.255,"MAE_lower_bound":1.5086212601,"MAE_upper_bound":3.7341069659,"ME":2.0116666667,"ME_lower_bound":0.4802317715,"ME_upper_bound":3.4769839947},"WP6-G7":{"RMSE":3.1712563231,"RMSE_lower_bound":2.156573071,"RMSE_upper_bound":4.8325903679,"MAE":2.6816666667,"MAE_lower_bound":1.8123451309,"MAE_upper_bound":4.2228033896,"ME":2.3133333333,"ME_lower_bound":0.5737281267,"ME_upper_bound":3.9032425751},"WP6-G1":{"RMSE":3.5876350149,"RMSE_lower_bound":2.4236827041,"RMSE_upper_bound":5.2079405302,"MAE":2.8591666667,"MAE_lower_bound":1.8481145504,"MAE_upper_bound":4.5766773942,"ME":-0.1241666667,"ME_lower_bound":-2.3463050071,"ME_upper_bound":2.2258194204},"WP6-G8":{"RMSE":3.3453238508,"RMSE_lower_bound":2.3651397056,"RMSE_upper_bound":5.0877243638,"MAE":2.9041666667,"MAE_lower_bound":1.9332636446,"MAE_upper_bound":4.4377297934,"ME":0.2375,"ME_lower_bound":-1.9552177485,"ME_upper_bound":2.4251333166},"WP6-G2":{"RMSE":3.4604563765,"RMSE_lower_bound":2.5570303088,"RMSE_upper_bound":4.8801490183,"MAE":3.1641666667,"MAE_lower_bound":2.1494144299,"MAE_upper_bound":4.4463975292,"ME":2.6475,"ME_lower_bound":0.7774334456,"ME_upper_bound":4.0867104128},"WP6-G12":{"RMSE":3.8812294014,"RMSE_lower_bound":2.7653171196,"RMSE_upper_bound":5.593640282,"MAE":3.3425,"MAE_lower_bound":2.2690069757,"MAE_upper_bound":4.9862400967,"ME":2.1808333333,"ME_lower_bound":-0.0528006757,"ME_upper_bound":4.1963520988},"WP6-G9":{"RMSE":4.0545077794,"RMSE_lower_bound":2.4706986474,"RMSE_upper_bound":6.1152518066,"MAE":3.365,"MAE_lower_bound":2.1601304034,"MAE_upper_bound":5.1698167837,"ME":3.0283333333,"ME_lower_bound":1.1676404782,"ME_upper_bound":4.920197729},"WP6-G5":{"RMSE":5.1814291786,"RMSE_lower_bound":3.1746067879,"RMSE_upper_bound":7.2186888423,"MAE":3.8025,"MAE_lower_bound":2.1131348069,"MAE_upper_bound":6.1650718361,"ME":3.2608333333,"ME_lower_bound":0.7796182354,"ME_upper_bound":5.7547667091},"bCD-PMT":{"RMSE":10.479437962,"RMSE_lower_bound":5.1114107642,"RMSE_upper_bound":14.4666551075,"MAE":7.254,"MAE_lower_bound":2.782,"MAE_upper_bound":12.202,"ME":6.162,"ME_lower_bound":1.195,"ME_upper_bound":11.667},"bCD-PMZ":{"RMSE":10.4572386412,"RMSE_lower_bound":5.6452174449,"RMSE_upper_bound":13.9242324744,"MAE":7.834,"MAE_lower_bound":3.721,"MAE_upper_bound":12.199,"ME":5.784,"ME_lower_bound":0.501,"ME_upper_bound":11.256},"bCD-TDZ":{"RMSE":11.2604213953,"RMSE_lower_bound":6.1006294757,"RMSE_upper_bound":15.055488368,"MAE":8.091,"MAE_lower_bound":3.365,"MAE_upper_bound":13.094,"ME":6.209,"ME_lower_bound":0.555,"ME_upper_bound":12.176},"bCD-CPZ":{"RMSE":12.926589264,"RMSE_lower_bound":6.2249843373,"RMSE_upper_bound":18.1296613316,"MAE":9.279,"MAE_lower_bound":4.109,"MAE_upper_bound":15.148,"ME":7.233,"ME_lower_bound":0.951,"ME_upper_bound":14.134},"bCD-TFP":{"RMSE":14.1400364215,"RMSE_lower_bound":6.3478216736,"RMSE_upper_bound":20.8074823081,"MAE":9.963,"MAE_lower_bound":4.27,"MAE_upper_bound":16.611,"ME":7.647,"ME_lower_bound":0.801,"ME_upper_bound":15.551},"HbCD-PMT":{"RMSE":12.3849364149,"RMSE_lower_bound":7.458949658,"RMSE_upper_bound":16.1569910565,"MAE":10.025,"MAE_lower_bound":5.584,"MAE_upper_bound":14.724,"ME":4.919,"ME_lower_bound":-1.952,"ME_upper_bound":12.141},"HbCD-TDZ":{"RMSE":13.0162533012,"RMSE_lower_bound":7.7090913861,"RMSE_upper_bound":16.8257906204,"MAE":10.581,"MAE_lower_bound":5.93,"MAE_upper_bound":15.348,"ME":5.159,"ME_lower_bound":-2.148,"ME_upper_bound":12.589},"HbCD-PMZ":{"RMSE":14.9302414582,"RMSE_lower_bound":7.0758801573,"RMSE_upper_bound":21.499761394,"MAE":11.211,"MAE_lower_bound":5.579,"MAE_upper_bound":17.665,"ME":6.309,"ME_lower_bound":-1.71,"ME_upper_bound":15.094},"HbCD-CPZ":{"RMSE":15.6504245949,"RMSE_lower_bound":7.1604413272,"RMSE_upper_bound":22.6738743932,"MAE":11.319,"MAE_lower_bound":5.072,"MAE_upper_bound":18.477,"ME":7.129,"ME_lower_bound":-1.053,"ME_upper_bound":16.329},"HbCD-TFP":{"RMSE":15.582099666,"RMSE_lower_bound":8.5309495368,"RMSE_upper_bound":21.8749447999,"MAE":12.229,"MAE_lower_bound":6.812,"MAE_upper_bound":18.709,"ME":5.883,"ME_lower_bound":-2.581,"ME_upper_bound":15.309}}
