# Supplementary material for: The SAMPL9 host–guest blind challenge: an overview of binding free energy predictive accuracy
Source: Phys Chem Chem Phys. 2024 Mar 4;26(12):9207–25. doi: 10.1039/d3cp05111k (PMC10954238; doi:10.1039/d3cp05111k)
Supplement: CP-026-D3CP05111K-s001 [file CP-026-D3CP05111K-s001.zip › sampl9-supplementary-documents/Users/amezcum1/Desktop/SAMPL9/host_guest/Analysis/All_Accuracy/MoleculesStatistics/StatisticsTables/statisticsLaTex/statistics.tex]

\documentclass[8pt]{article}
\usepackage[a4paper,margin=0.2in,tmargin=0.5in,bmargin=0.5in,landscape]{geometry}
\usepackage{booktabs}
\usepackage{longtable}
\pagenumbering{gobble}
\begin{document}
\begin{center}
\begin{footnotesize}
\begin{longtable}{|ccccc|}
\toprule
      ID &     RMSE [kcal/mol] &      MAE [kcal/mol] &       ME [kcal/mol] \\
\midrule
\endfirsthead

\toprule
      ID &     RMSE [kcal/mol] &      MAE [kcal/mol] &       ME [kcal/mol] \\
\midrule
\endhead
\midrule
\multicolumn{4}{r}{{Continued on next page}} \\
\midrule
\endfoot

\bottomrule
\endlastfoot
 WP6-G10 &   1.56 [0.93, 3.66] &   1.26 [0.72, 2.70] &  0.55 [-0.92, 1.79] \\
 WP6-G13 &   2.22 [0.93, 4.56] &   1.32 [0.75, 3.17] &  0.89 [-0.65, 2.56] \\
  WP6-G6 &   2.59 [1.33, 4.45] &   1.94 [1.08, 3.62] &  0.72 [-1.05, 2.57] \\
  WP6-G3 &   2.83 [1.27, 4.84] &   2.03 [1.05, 3.77] &  1.58 [-0.09, 3.32] \\
 WP6-G11 &   2.72 [1.73, 4.45] &   2.26 [1.51, 3.73] &   2.01 [0.48, 3.48] \\
  WP6-G7 &   3.17 [2.16, 4.83] &   2.68 [1.81, 4.22] &   2.31 [0.57, 3.90] \\
  WP6-G1 &   3.59 [2.42, 5.21] &   2.86 [1.85, 4.58] & -0.12 [-2.35, 2.23] \\
  WP6-G8 &   3.35 [2.37, 5.09] &   2.90 [1.93, 4.44] &  0.24 [-1.96, 2.43] \\
  WP6-G2 &   3.46 [2.56, 4.88] &   3.16 [2.15, 4.45] &   2.65 [0.78, 4.09] \\
 WP6-G12 &   3.88 [2.77, 5.59] &   3.34 [2.27, 4.99] &  2.18 [-0.05, 4.20] \\
  WP6-G9 &   4.05 [2.47, 6.12] &   3.36 [2.16, 5.17] &   3.03 [1.17, 4.92] \\
  WP6-G5 &   5.18 [3.17, 7.22] &   3.80 [2.11, 6.17] &   3.26 [0.78, 5.75] \\
 bCD-PMT & 10.48 [5.11, 14.47] &  7.25 [2.78, 12.20] &  6.16 [1.20, 11.67] \\
 bCD-PMZ & 10.46 [5.65, 13.92] &  7.83 [3.72, 12.20] &  5.78 [0.50, 11.26] \\
 bCD-TDZ & 11.26 [6.10, 15.06] &  8.09 [3.36, 13.09] &  6.21 [0.55, 12.18] \\
 bCD-CPZ & 12.93 [6.22, 18.13] &  9.28 [4.11, 15.15] &  7.23 [0.95, 14.13] \\
 bCD-TFP & 14.14 [6.35, 20.81] &  9.96 [4.27, 16.61] &  7.65 [0.80, 15.55] \\
HbCD-PMT & 12.38 [7.46, 16.16] & 10.03 [5.58, 14.72] & 4.92 [-1.95, 12.14] \\
HbCD-TDZ & 13.02 [7.71, 16.83] & 10.58 [5.93, 15.35] & 5.16 [-2.15, 12.59] \\
HbCD-PMZ & 14.93 [7.08, 21.50] & 11.21 [5.58, 17.67] & 6.31 [-1.71, 15.09] \\
HbCD-CPZ & 15.65 [7.16, 22.67] & 11.32 [5.07, 18.48] & 7.13 [-1.05, 16.33] \\
HbCD-TFP & 15.58 [8.53, 21.87] & 12.23 [6.81, 18.71] & 5.88 [-2.58, 15.31] \\
\end{longtable}
\end{footnotesize}
\end{center}

\end{document}
