# Supplementary material for: The SAMPL9 host–guest blind challenge: an overview of binding free energy predictive accuracy
Source: Phys Chem Chem Phys. 2024 Mar 4;26(12):9207–25. doi: 10.1039/d3cp05111k (PMC10954238; doi:10.1039/d3cp05111k)
Supplement: CP-026-D3CP05111K-s001 [file CP-026-D3CP05111K-s001.zip › sampl9-supplementary-documents/Users/amezcum1/Desktop/SAMPL9/host_guest/Analysis/All_Accuracy/WP6/StatisticsTables/statistics.csv]

ID	sid	RMSE	RMSE_lower_bound	RMSE_upper_bound	MAE	MAE_lower_bound	MAE_upper_bound	ME	ME_lower_bound	ME_upper_bound	R2	R2_lower_bound	R2_upper_bound	m	m_lower_bound	m_upper_bound	kendall_tau	kendall_tau_lower_bound	kendall_tau_upper_bound
DOCKING/SMINA/VINARDO	1	1.7940735770865137	1.7923649319869388	5.313527763784431	1.4623076923076925	1.408668966681825	4.539388873037411	-0.5684615384615385	-2.9829706720740585	1.8744889457808185	0.09052788148115219	0.00019043307915497868	0.6253999681602661	0.18177470332111723	-1.2642418241505609	1.6146466280647018	0.282051282051282	-0.5199999999999999	0.6533333333333332
MACHINE-LEARNING/NNET/DRAGON-descriptors	3	1.9702967367300874	1.1203532814182364	2.9303306013506387	1.4961538461538464	0.8586440222141557	2.4024390408598566	0.6146153846153847	-0.5496612555645823	1.6546817149609514	0.14832918954100757	0.0004710362813278766	0.7835269314540257	0.3795123963762487	-0.36563539246786	1.1189270887913316	0.17948717948717946	-0.41666666666666674	0.7567567567567568
ELIE/GAFF2-ABCG2/TIP3P/MD/MMPBSA	8	2.485229700986745	1.385078673915128	3.9327755392019905	1.9349999999999998	1.1011572146607216	3.235565575205315	1.9299999999999997	0.7946023608004263	3.1774752203263574	0.39673123396391263	0.0034185669805038804	0.88386945245039	0.6635253927035887	-0.07273554795186607	1.3898671263339402	0.5038314736557788	-0.16666666666666666	0.8730158730158729
EE/Openff-2.0/TIP3P/MD-EE/All_data	5	2.6202480798580887	1.8611512860660555	3.5173566661494315	2.2361538461538464	1.480870700986627	3.1623845784553715	0.7115384615384617	-0.7574138058800153	2.09453991659639	0.6233897159978586	0.26101302243596763	0.8627058804875599	1.6893792357116486	0.8782451383140075	2.4210836802536306	0.5897435897435896	0.16216216216216217	0.8840579710144928
EE/Openff-2.0/TIP3P/MD-EE/WL_RL.02_L.01	4	2.6836456260381785	1.7977212658928319	3.6762146365558683	2.2323076923076925	1.4315172012158313	3.1928301135223895	0.6846153846153847	-0.9027000253914225	2.0869527506464713	0.6051702655564379	0.255238843167469	0.8576853211093562	1.6869940578271079	0.9287231301561261	2.4434375698907305	0.564102564102564	0.15492957746478872	0.8857142857142857
DDM/AMOEBA/BAR	7	2.7665390764524656	1.7625768377418845	5.083632039379052	2.036923076923077	1.3921323529033485	4.234305581223209	-0.7876923076923072	-2.7966518949145964	1.4080013405207268	0.5514112357239862	0.09058199619024483	0.856010396913406	1.5973326528089637	0.5667339988267608	2.8663641307371397	0.5384615384615383	0.042253521126760556	0.8550724637681159
EE/Openff-2.0/TIP3P/MD-EE/RL_8_only	6	2.8679435140881004	2.0356073628519677	3.7147698373668927	2.5146153846153845	1.7325665834415473	3.3889687271110542	1.3546153846153846	-0.14465567994342882	2.6910029406663685	0.6985158939364207	0.3554715512023995	0.9002831410976813	1.8531458971666008	1.1347065254032602	2.5767012846770405	0.6666666666666665	0.32432432432432434	0.9420289855072465
EE/Openff-2.0/TIP3P/MD-EE/WL_RL.02_L.01/corrected	17	3.01287493676976	2.150525902255877	3.9023361595803454	2.6846153846153844	1.8365421385258343	3.554511400081031	2.1923076923076925	0.938832150983943	3.336895292172687	0.5351815292663311	0.0704279630711671	0.8680474167311932	1.2712650222207302	0.38266205784357593	2.0368711216434465	0.4871794871794871	-0.0704225352112676	0.8611111111111113
APR/OFF1.2.0/TIP3P/MD-US/MBAR	19	3.1305563935718097	1.5779262581676679	5.039091822421681	2.2449999999999997	1.2437249874489513	3.9355346693666746	1.5033333333333332	-0.21099104184258	3.3881853886507827	0.09261167272510125	0.0002954098516046236	0.7138182649412474	0.46533246775360787	-0.9625432739506645	1.4314987796068708	0.2121212121212121	-0.40983606557377056	0.7096774193548387
vDSSB/GAFF2/OPC3/HREM	2	3.6250336868461277	2.526627364683557	5.710742937376422	3.2515384615384617	1.9983560059244043	5.041312619661734	2.7684615384615388	0.6860009864511329	4.720527645109408	0.35654403307268656	0.00137402342963752	0.7789248403530852	1.024302414770053	-0.43648514273647065	2.109579523823958	0.3742013362170691	-0.23529411764705882	0.7777777777777779
APR/OFF2.0.0/TIP3P/MD-US/MBAR	20	3.8149497593895867	2.0752070988483693	5.894868136014315	2.894166666666667	1.6628266583481992	4.635341120740145	2.750833333333334	1.171780120079857	4.487663989924542	0.10805688519966984	0.0002822684208131786	0.7768438038331928	0.48839715210080475	-0.9842897426844618	1.4142613960234767	0.2121212121212121	-0.42372881355932207	0.7419354838709676
APR/GAFF2/TIP3P/MD-US/MBAR	18	6.663820850933294	5.318707468290263	8.02075903676844	6.174166666666667	4.545715677758318	7.748335055835369	6.095833333333334	4.235720290775115	7.72472092703076	0.08274887422165299	0.0002541110394481622	0.7051390219713874	0.4227017794048785	-0.9034049318747733	1.2085112763113806	0.2727272727272727	-0.3684210526315789	0.7454545454545454
