# Supplementary material for: The SAMPL9 host–guest blind challenge: an overview of binding free energy predictive accuracy
Source: Phys Chem Chem Phys. 2024 Mar 4;26(12):9207–25. doi: 10.1039/d3cp05111k (PMC10954238; doi:10.1039/d3cp05111k)
Supplement: CP-026-D3CP05111K-s001 [file CP-026-D3CP05111K-s001.zip › sampl9-supplementary-documents/Users/amezcum1/Desktop/SAMPL9/host_guest/Analysis/All_Accuracy/WP6/StatisticsTables/statistics.json]

{"DOCKING\/SMINA\/VINARDO":{"sid":"1","RMSE":1.7940735771,"RMSE_lower_bound":1.792364932,"RMSE_upper_bound":5.3135277638,"MAE":1.4623076923,"MAE_lower_bound":1.4086689667,"MAE_upper_bound":4.539388873,"ME":-0.5684615385,"ME_lower_bound":-2.9829706721,"ME_upper_bound":1.8744889458,"R2":0.0905278815,"R2_lower_bound":0.0001904331,"R2_upper_bound":0.6253999682,"m":0.1817747033,"m_lower_bound":-1.2642418242,"m_upper_bound":1.6146466281,"kendall_tau":0.2820512821,"kendall_tau_lower_bound":-0.52,"kendall_tau_upper_bound":0.6533333333},"MACHINE-LEARNING\/NNET\/DRAGON-descriptors":{"sid":"3","RMSE":1.9702967367,"RMSE_lower_bound":1.1203532814,"RMSE_upper_bound":2.9303306014,"MAE":1.4961538462,"MAE_lower_bound":0.8586440222,"MAE_upper_bound":2.4024390409,"ME":0.6146153846,"ME_lower_bound":-0.5496612556,"ME_upper_bound":1.654681715,"R2":0.1483291895,"R2_lower_bound":0.0004710363,"R2_upper_bound":0.7835269315,"m":0.3795123964,"m_lower_bound":-0.3656353925,"m_upper_bound":1.1189270888,"kendall_tau":0.1794871795,"kendall_tau_lower_bound":-0.4166666667,"kendall_tau_upper_bound":0.7567567568},"ELIE\/GAFF2-ABCG2\/TIP3P\/MD\/MMPBSA":{"sid":"8","RMSE":2.485229701,"RMSE_lower_bound":1.3850786739,"RMSE_upper_bound":3.9327755392,"MAE":1.935,"MAE_lower_bound":1.1011572147,"MAE_upper_bound":3.2355655752,"ME":1.93,"ME_lower_bound":0.7946023608,"ME_upper_bound":3.1774752203,"R2":0.396731234,"R2_lower_bound":0.003418567,"R2_upper_bound":0.8838694525,"m":0.6635253927,"m_lower_bound":-0.072735548,"m_upper_bound":1.3898671263,"kendall_tau":0.5038314737,"kendall_tau_lower_bound":-0.1666666667,"kendall_tau_upper_bound":0.873015873},"EE\/Openff-2.0\/TIP3P\/MD-EE\/All_data":{"sid":"5","RMSE":2.6202480799,"RMSE_lower_bound":1.8611512861,"RMSE_upper_bound":3.5173566661,"MAE":2.2361538462,"MAE_lower_bound":1.480870701,"MAE_upper_bound":3.1623845785,"ME":0.7115384615,"ME_lower_bound":-0.7574138059,"ME_upper_bound":2.0945399166,"R2":0.623389716,"R2_lower_bound":0.2610130224,"R2_upper_bound":0.8627058805,"m":1.6893792357,"m_lower_bound":0.8782451383,"m_upper_bound":2.4210836803,"kendall_tau":0.5897435897,"kendall_tau_lower_bound":0.1621621622,"kendall_tau_upper_bound":0.884057971},"EE\/Openff-2.0\/TIP3P\/MD-EE\/WL_RL.02_L.01":{"sid":"4","RMSE":2.683645626,"RMSE_lower_bound":1.7977212659,"RMSE_upper_bound":3.6762146366,"MAE":2.2323076923,"MAE_lower_bound":1.4315172012,"MAE_upper_bound":3.1928301135,"ME":0.6846153846,"ME_lower_bound":-0.9027000254,"ME_upper_bound":2.0869527506,"R2":0.6051702656,"R2_lower_bound":0.2552388432,"R2_upper_bound":0.8576853211,"m":1.6869940578,"m_lower_bound":0.9287231302,"m_upper_bound":2.4434375699,"kendall_tau":0.5641025641,"kendall_tau_lower_bound":0.1549295775,"kendall_tau_upper_bound":0.8857142857},"DDM\/AMOEBA\/BAR":{"sid":"7","RMSE":2.7665390765,"RMSE_lower_bound":1.7625768377,"RMSE_upper_bound":5.0836320394,"MAE":2.0369230769,"MAE_lower_bound":1.3921323529,"MAE_upper_bound":4.2343055812,"ME":-0.7876923077,"ME_lower_bound":-2.7966518949,"ME_upper_bound":1.4080013405,"R2":0.5514112357,"R2_lower_bound":0.0905819962,"R2_upper_bound":0.8560103969,"m":1.5973326528,"m_lower_bound":0.5667339988,"m_upper_bound":2.8663641307,"kendall_tau":0.5384615385,"kendall_tau_lower_bound":0.0422535211,"kendall_tau_upper_bound":0.8550724638},"EE\/Openff-2.0\/TIP3P\/MD-EE\/RL_8_only":{"sid":"6","RMSE":2.8679435141,"RMSE_lower_bound":2.0356073629,"RMSE_upper_bound":3.7147698374,"MAE":2.5146153846,"MAE_lower_bound":1.7325665834,"MAE_upper_bound":3.3889687271,"ME":1.3546153846,"ME_lower_bound":-0.1446556799,"ME_upper_bound":2.6910029407,"R2":0.6985158939,"R2_lower_bound":0.3554715512,"R2_upper_bound":0.9002831411,"m":1.8531458972,"m_lower_bound":1.1347065254,"m_upper_bound":2.5767012847,"kendall_tau":0.6666666667,"kendall_tau_lower_bound":0.3243243243,"kendall_tau_upper_bound":0.9420289855},"EE\/Openff-2.0\/TIP3P\/MD-EE\/WL_RL.02_L.01\/corrected":{"sid":"17","RMSE":3.0128749368,"RMSE_lower_bound":2.1505259023,"RMSE_upper_bound":3.9023361596,"MAE":2.6846153846,"MAE_lower_bound":1.8365421385,"MAE_upper_bound":3.5545114001,"ME":2.1923076923,"ME_lower_bound":0.938832151,"ME_upper_bound":3.3368952922,"R2":0.5351815293,"R2_lower_bound":0.0704279631,"R2_upper_bound":0.8680474167,"m":1.2712650222,"m_lower_bound":0.3826620578,"m_upper_bound":2.0368711216,"kendall_tau":0.4871794872,"kendall_tau_lower_bound":-0.0704225352,"kendall_tau_upper_bound":0.8611111111},"APR\/OFF1.2.0\/TIP3P\/MD-US\/MBAR":{"sid":"19","RMSE":3.1305563936,"RMSE_lower_bound":1.5779262582,"RMSE_upper_bound":5.0390918224,"MAE":2.245,"MAE_lower_bound":1.2437249874,"MAE_upper_bound":3.9355346694,"ME":1.5033333333,"ME_lower_bound":-0.2109910418,"ME_upper_bound":3.3881853887,"R2":0.0926116727,"R2_lower_bound":0.0002954099,"R2_upper_bound":0.7138182649,"m":0.4653324678,"m_lower_bound":-0.962543274,"m_upper_bound":1.4314987796,"kendall_tau":0.2121212121,"kendall_tau_lower_bound":-0.4098360656,"kendall_tau_upper_bound":0.7096774194},"vDSSB\/GAFF2\/OPC3\/HREM":{"sid":"2","RMSE":3.6250336868,"RMSE_lower_bound":2.5266273647,"RMSE_upper_bound":5.7107429374,"MAE":3.2515384615,"MAE_lower_bound":1.9983560059,"MAE_upper_bound":5.0413126197,"ME":2.7684615385,"ME_lower_bound":0.6860009865,"ME_upper_bound":4.7205276451,"R2":0.3565440331,"R2_lower_bound":0.0013740234,"R2_upper_bound":0.7789248404,"m":1.0243024148,"m_lower_bound":-0.4364851427,"m_upper_bound":2.1095795238,"kendall_tau":0.3742013362,"kendall_tau_lower_bound":-0.2352941176,"kendall_tau_upper_bound":0.7777777778},"APR\/OFF2.0.0\/TIP3P\/MD-US\/MBAR":{"sid":"20","RMSE":3.8149497594,"RMSE_lower_bound":2.0752070988,"RMSE_upper_bound":5.894868136,"MAE":2.8941666667,"MAE_lower_bound":1.6628266583,"MAE_upper_bound":4.6353411207,"ME":2.7508333333,"ME_lower_bound":1.1717801201,"ME_upper_bound":4.4876639899,"R2":0.1080568852,"R2_lower_bound":0.0002822684,"R2_upper_bound":0.7768438038,"m":0.4883971521,"m_lower_bound":-0.9842897427,"m_upper_bound":1.414261396,"kendall_tau":0.2121212121,"kendall_tau_lower_bound":-0.4237288136,"kendall_tau_upper_bound":0.7419354839},"APR\/GAFF2\/TIP3P\/MD-US\/MBAR":{"sid":"18","RMSE":6.6638208509,"RMSE_lower_bound":5.3187074683,"RMSE_upper_bound":8.0207590368,"MAE":6.1741666667,"MAE_lower_bound":4.5457156778,"MAE_upper_bound":7.7483350558,"ME":6.0958333333,"ME_lower_bound":4.2357202908,"ME_upper_bound":7.724720927,"R2":0.0827488742,"R2_lower_bound":0.000254111,"R2_upper_bound":0.705139022,"m":0.4227017794,"m_lower_bound":-0.9034049319,"m_upper_bound":1.2085112763,"kendall_tau":0.2727272727,"kendall_tau_lower_bound":-0.3684210526,"kendall_tau_upper_bound":0.7454545455}}
