# Supplementary material for: The SAMPL9 host–guest blind challenge: an overview of binding free energy predictive accuracy
Source: Phys Chem Chem Phys. 2024 Mar 4;26(12):9207–25. doi: 10.1039/d3cp05111k (PMC10954238; doi:10.1039/d3cp05111k)
Supplement: CP-026-D3CP05111K-s001 [file CP-026-D3CP05111K-s001.zip › sampl9-supplementary-documents/Users/amezcum1/Desktop/SAMPL9/host_guest/Analysis/All_Accuracy/WP6/StatisticsTables/statisticsLaTex/statistics.tex]

\documentclass[8pt]{article}
\usepackage[a4paper,margin=0.2in,tmargin=0.5in,bmargin=0.5in,landscape]{geometry}
\usepackage{booktabs}
\usepackage{longtable}
\pagenumbering{gobble}
\begin{document}
\begin{center}
\begin{footnotesize}
\begin{longtable}{|cccccccc|}
\toprule
                                                ID & sid &   RMSE [kcal/mol] &    MAE [kcal/mol] &       ME [kcal/mol] &             R$^2$ &                  m &             $\tau$ \\
\midrule
\endfirsthead

\toprule
                                                ID & sid &   RMSE [kcal/mol] &    MAE [kcal/mol] &       ME [kcal/mol] &             R$^2$ &                  m &             $\tau$ \\
\midrule
\endhead
\midrule
\multicolumn{8}{r}{{Continued on next page}} \\
\midrule
\endfoot

\bottomrule
\endlastfoot
                             DOCKING/SMINA/VINARDO &   1 & 1.79 [1.79, 5.31] & 1.46 [1.41, 4.54] & -0.57 [-2.98, 1.87] & 0.09 [0.00, 0.63] & 0.18 [-1.26, 1.61] & 0.28 [-0.52, 0.65] \\
          MACHINE-LEARNING/NNET/DRAGON-descriptors &   3 & 1.97 [1.12, 2.93] & 1.50 [0.86, 2.40] &  0.61 [-0.55, 1.65] & 0.15 [0.00, 0.78] & 0.38 [-0.37, 1.12] & 0.18 [-0.42, 0.76] \\
                  ELIE/GAFF2-ABCG2/TIP3P/MD/MMPBSA &   8 & 2.49 [1.39, 3.93] & 1.93 [1.10, 3.24] &   1.93 [0.79, 3.18] & 0.40 [0.00, 0.88] & 0.66 [-0.07, 1.39] & 0.50 [-0.17, 0.87] \\
               EE/Openff-2.0/TIP3P/MD-EE/All\_data &   5 & 2.62 [1.86, 3.52] & 2.24 [1.48, 3.16] &  0.71 [-0.76, 2.09] & 0.62 [0.26, 0.86] &  1.69 [0.88, 2.42] &  0.59 [0.16, 0.88] \\
         EE/Openff-2.0/TIP3P/MD-EE/WL\_RL.02\_L.01 &   4 & 2.68 [1.80, 3.68] & 2.23 [1.43, 3.19] &  0.68 [-0.90, 2.09] & 0.61 [0.26, 0.86] &  1.69 [0.93, 2.44] &  0.56 [0.15, 0.89] \\
                                    DDM/AMOEBA/BAR &   7 & 2.77 [1.76, 5.08] & 2.04 [1.39, 4.23] & -0.79 [-2.80, 1.41] & 0.55 [0.09, 0.86] &  1.60 [0.57, 2.87] &  0.54 [0.04, 0.86] \\
             EE/Openff-2.0/TIP3P/MD-EE/RL\_8\_only &   6 & 2.87 [2.04, 3.71] & 2.51 [1.73, 3.39] &  1.35 [-0.14, 2.69] & 0.70 [0.36, 0.90] &  1.85 [1.13, 2.58] &  0.67 [0.32, 0.94] \\
EE/Openff-2.0/TIP3P/MD-EE/WL\_RL.02\_L.01/corre... &  17 & 3.01 [2.15, 3.90] & 2.68 [1.84, 3.55] &   2.19 [0.94, 3.34] & 0.54 [0.07, 0.87] &  1.27 [0.38, 2.04] & 0.49 [-0.07, 0.86] \\
                     APR/OFF1.2.0/TIP3P/MD-US/MBAR &  19 & 3.13 [1.58, 5.04] & 2.24 [1.24, 3.94] &  1.50 [-0.21, 3.39] & 0.09 [0.00, 0.71] & 0.47 [-0.96, 1.43] & 0.21 [-0.41, 0.71] \\
                             vDSSB/GAFF2/OPC3/HREM &   2 & 3.63 [2.53, 5.71] & 3.25 [2.00, 5.04] &   2.77 [0.69, 4.72] & 0.36 [0.00, 0.78] & 1.02 [-0.44, 2.11] & 0.37 [-0.24, 0.78] \\
                     APR/OFF2.0.0/TIP3P/MD-US/MBAR &  20 & 3.81 [2.08, 5.89] & 2.89 [1.66, 4.64] &   2.75 [1.17, 4.49] & 0.11 [0.00, 0.78] & 0.49 [-0.98, 1.41] & 0.21 [-0.42, 0.74] \\
                        APR/GAFF2/TIP3P/MD-US/MBAR &  18 & 6.66 [5.32, 8.02] & 6.17 [4.55, 7.75] &   6.10 [4.24, 7.72] & 0.08 [0.00, 0.71] & 0.42 [-0.90, 1.21] & 0.27 [-0.37, 0.75] \\
\end{longtable}
\end{footnotesize}
\end{center}

\end{document}
