# Supplementary material for: The SAMPL9 host–guest blind challenge: an overview of binding free energy predictive accuracy
Source: Phys Chem Chem Phys. 2024 Mar 4;26(12):9207–25. doi: 10.1039/d3cp05111k (PMC10954238; doi:10.1039/d3cp05111k)
Supplement: CP-026-D3CP05111K-s001 [file CP-026-D3CP05111K-s001.zip › sampl9-supplementary-documents/Users/amezcum1/Desktop/SAMPL9/host_guest/Analysis/All_Accuracy/WP6_no_optional/StatisticsTables/statistics.csv]

ID	sid	RMSE	RMSE_lower_bound	RMSE_upper_bound	MAE	MAE_lower_bound	MAE_upper_bound	ME	ME_lower_bound	ME_upper_bound	R2	R2_lower_bound	R2_upper_bound	m	m_lower_bound	m_upper_bound	kendall_tau	kendall_tau_lower_bound	kendall_tau_upper_bound
DOCKING/SMINA/VINARDO	1	1.7021432567991055	1.7245922169838037	5.2679145187549805	1.3624999999999998	1.3541204805611322	4.527265737341797	-0.3941666666666667	-2.913002557321241	2.2315700091611723	0.13927345320794066	0.00022886247864443792	0.6781468366860405	0.18450683240389945	-1.224219287446476	1.6108393710287794	0.3333333333333333	-0.5517241379310344	0.6949152542372882
MACHINE-LEARNING/NNET/DRAGON-descriptors	3	2.043903536536562	1.1663812359978902	3.0312041072619005	1.5725	0.9008987482023777	2.542577611359614	0.6175	-0.6434217790416962	1.7417679999166438	0.14832688458582066	0.00047304023815279743	0.7857315098555336	0.37952034821846664	-0.3640918966352515	1.1283226534189557	0.2121212121212121	-0.4137931034482758	0.7966101694915255
ELIE/GAFF2-ABCG2/TIP3P/MD/MMPBSA	8	2.485229700986745	1.383562546179854	3.9886735607010175	1.9349999999999998	1.0872300951142042	3.246071058922879	1.9299999999999997	0.7817218766074577	3.193790626383326	0.39673123396391263	0.0032211805891369668	0.884282989980055	0.6635253927035887	-0.10277619838320022	1.3939920014758973	0.5038314736557788	-0.18032786885245902	0.8709677419354839
EE/Openff-2.0/TIP3P/MD-EE/All_data	5	2.585117663344037	1.7512429909532359	3.475215104309816	2.171666666666667	1.3772495297740415	3.0973006859659513	0.5200000000000001	-1.0488186474447614	1.9559337840853714	0.6433941017153699	0.24996823283972025	0.8922131567965165	1.6863639266101913	0.8881021931352374	2.378049191537012	0.6363636363636362	0.1746031746031746	0.9333333333333332
EE/Openff-2.0/TIP3P/MD-EE/WL_RL.02_L.01	4	2.6459938271532937	1.705053462905398	3.6610516221817644	2.16	1.3384369043910473	3.180629176662864	0.48333333333333356	-1.1659788021268962	1.8953480171596713	0.6261106557432087	0.24774012467347478	0.8894626435496199	1.6838230598952797	0.9045113267217283	2.407884204174674	0.606060606060606	0.17241379310344826	0.9310344827586207
DDM/AMOEBA/BAR	7	2.7443608849177736	1.6496118059140819	5.135223712770245	1.955	1.2985234096200675	4.2126039298491085	-0.6016666666666666	-2.7227343875215553	1.5906510712031752	0.5704359597321293	0.09734007969771924	0.8835398144587406	1.60033895960155	0.5509415121342351	2.9335997575786896	0.5757575757575757	0.05084745762711865	0.8888888888888888
EE/Openff-2.0/TIP3P/MD-EE/RL_8_only	6	2.8220766585382946	1.9355375752899289	3.747646627990816	2.4433333333333334	1.6186054511808907	3.387438552877835	1.1866666666666665	-0.4455497568882663	2.5854524284812483	0.7142890797967514	0.33502955703810133	0.9136728277895796	1.8505172193606063	1.112208408670022	2.5707709288336793	0.6969696969696969	0.3333333333333333	0.9999999999999999
EE/Openff-2.0/TIP3P/MD-EE/WL_RL.02_L.01/corrected	17	2.960715003733614	2.033300554434668	3.866323737981965	2.61	1.7241455605768599	3.5010900144079637	2.0766666666666667	0.7403690495594271	3.2875235504225735	0.5442897609007998	0.04943173516909703	0.8888541730848741	1.2694356349240137	0.31861203792719706	2.0400011809221317	0.4848484848484848	-0.11864406779661019	0.9016393442622952
APR/OFF1.2.0/TIP3P/MD-US/MBAR	19	3.1305563935718097	1.6070954126636776	4.9951972661342765	2.2449999999999997	1.2772937998631628	3.896203438436263	1.5033333333333332	-0.16531914083793917	3.3503669207404436	0.09261167272510125	0.00026239752670895904	0.7053652566336697	0.46533246775360787	-0.9466940258008996	1.4268135817510477	0.2121212121212121	-0.40983606557377056	0.7
vDSSB/GAFF2/OPC3/HREM	2	3.745735352815697	2.5692217229709025	5.885113993532558	3.391666666666667	2.0744345529124844	5.2777715881686715	3.1300000000000003	1.145450638182327	5.076157737681284	0.43993819275659746	0.0021826835250374184	0.8342652112634746	1.0300753480056193	-0.302400294957923	2.05644732921562	0.442760992000533	-0.24590163934426232	0.836065573770492
APR/OFF2.0.0/TIP3P/MD-US/MBAR	20	3.8149497593895867	2.071655950017527	5.905889934666626	2.894166666666667	1.691320779182676	4.702686690669869	2.750833333333334	1.201111052281144	4.569835883813982	0.10805688519966984	0.0003459371793829364	0.7921988242103953	0.48839715210080475	-1.0022149886399934	1.4338752586079215	0.2121212121212121	-0.41935483870967744	0.7627118644067797
APR/GAFF2/TIP3P/MD-US/MBAR	18	6.663820850933294	5.34215561582658	8.037320968711054	6.174166666666667	4.596555466485714	7.720264032523393	6.095833333333334	4.292277863266317	7.698711615960426	0.08274887422165299	0.0002640233613312901	0.7103768955638053	0.4227017794048785	-0.9389134612697712	1.2119494749775646	0.2727272727272727	-0.37037037037037035	0.7377049180327869
