# Supplementary material for: The SAMPL9 host–guest blind challenge: an overview of binding free energy predictive accuracy
Source: Phys Chem Chem Phys. 2024 Mar 4;26(12):9207–25. doi: 10.1039/d3cp05111k (PMC10954238; doi:10.1039/d3cp05111k)
Supplement: CP-026-D3CP05111K-s001 [file CP-026-D3CP05111K-s001.zip › sampl9-supplementary-documents/Users/amezcum1/Desktop/SAMPL9/host_guest/Analysis/All_Accuracy/WP6_no_optional/StatisticsTables/statistics.json]

{"DOCKING\/SMINA\/VINARDO":{"sid":"1","RMSE":1.7021432568,"RMSE_lower_bound":1.724592217,"RMSE_upper_bound":5.2679145188,"MAE":1.3625,"MAE_lower_bound":1.3541204806,"MAE_upper_bound":4.5272657373,"ME":-0.3941666667,"ME_lower_bound":-2.9130025573,"ME_upper_bound":2.2315700092,"R2":0.1392734532,"R2_lower_bound":0.0002288625,"R2_upper_bound":0.6781468367,"m":0.1845068324,"m_lower_bound":-1.2242192874,"m_upper_bound":1.610839371,"kendall_tau":0.3333333333,"kendall_tau_lower_bound":-0.5517241379,"kendall_tau_upper_bound":0.6949152542},"MACHINE-LEARNING\/NNET\/DRAGON-descriptors":{"sid":"3","RMSE":2.0439035365,"RMSE_lower_bound":1.166381236,"RMSE_upper_bound":3.0312041073,"MAE":1.5725,"MAE_lower_bound":0.9008987482,"MAE_upper_bound":2.5425776114,"ME":0.6175,"ME_lower_bound":-0.643421779,"ME_upper_bound":1.7417679999,"R2":0.1483268846,"R2_lower_bound":0.0004730402,"R2_upper_bound":0.7857315099,"m":0.3795203482,"m_lower_bound":-0.3640918966,"m_upper_bound":1.1283226534,"kendall_tau":0.2121212121,"kendall_tau_lower_bound":-0.4137931034,"kendall_tau_upper_bound":0.7966101695},"ELIE\/GAFF2-ABCG2\/TIP3P\/MD\/MMPBSA":{"sid":"8","RMSE":2.485229701,"RMSE_lower_bound":1.3835625462,"RMSE_upper_bound":3.9886735607,"MAE":1.935,"MAE_lower_bound":1.0872300951,"MAE_upper_bound":3.2460710589,"ME":1.93,"ME_lower_bound":0.7817218766,"ME_upper_bound":3.1937906264,"R2":0.396731234,"R2_lower_bound":0.0032211806,"R2_upper_bound":0.88428299,"m":0.6635253927,"m_lower_bound":-0.1027761984,"m_upper_bound":1.3939920015,"kendall_tau":0.5038314737,"kendall_tau_lower_bound":-0.1803278689,"kendall_tau_upper_bound":0.8709677419},"EE\/Openff-2.0\/TIP3P\/MD-EE\/All_data":{"sid":"5","RMSE":2.5851176633,"RMSE_lower_bound":1.751242991,"RMSE_upper_bound":3.4752151043,"MAE":2.1716666667,"MAE_lower_bound":1.3772495298,"MAE_upper_bound":3.097300686,"ME":0.52,"ME_lower_bound":-1.0488186474,"ME_upper_bound":1.9559337841,"R2":0.6433941017,"R2_lower_bound":0.2499682328,"R2_upper_bound":0.8922131568,"m":1.6863639266,"m_lower_bound":0.8881021931,"m_upper_bound":2.3780491915,"kendall_tau":0.6363636364,"kendall_tau_lower_bound":0.1746031746,"kendall_tau_upper_bound":0.9333333333},"EE\/Openff-2.0\/TIP3P\/MD-EE\/WL_RL.02_L.01":{"sid":"4","RMSE":2.6459938272,"RMSE_lower_bound":1.7050534629,"RMSE_upper_bound":3.6610516222,"MAE":2.16,"MAE_lower_bound":1.3384369044,"MAE_upper_bound":3.1806291767,"ME":0.4833333333,"ME_lower_bound":-1.1659788021,"ME_upper_bound":1.8953480172,"R2":0.6261106557,"R2_lower_bound":0.2477401247,"R2_upper_bound":0.8894626435,"m":1.6838230599,"m_lower_bound":0.9045113267,"m_upper_bound":2.4078842042,"kendall_tau":0.6060606061,"kendall_tau_lower_bound":0.1724137931,"kendall_tau_upper_bound":0.9310344828},"DDM\/AMOEBA\/BAR":{"sid":"7","RMSE":2.7443608849,"RMSE_lower_bound":1.6496118059,"RMSE_upper_bound":5.1352237128,"MAE":1.955,"MAE_lower_bound":1.2985234096,"MAE_upper_bound":4.2126039298,"ME":-0.6016666667,"ME_lower_bound":-2.7227343875,"ME_upper_bound":1.5906510712,"R2":0.5704359597,"R2_lower_bound":0.0973400797,"R2_upper_bound":0.8835398145,"m":1.6003389596,"m_lower_bound":0.5509415121,"m_upper_bound":2.9335997576,"kendall_tau":0.5757575758,"kendall_tau_lower_bound":0.0508474576,"kendall_tau_upper_bound":0.8888888889},"EE\/Openff-2.0\/TIP3P\/MD-EE\/RL_8_only":{"sid":"6","RMSE":2.8220766585,"RMSE_lower_bound":1.9355375753,"RMSE_upper_bound":3.747646628,"MAE":2.4433333333,"MAE_lower_bound":1.6186054512,"MAE_upper_bound":3.3874385529,"ME":1.1866666667,"ME_lower_bound":-0.4455497569,"ME_upper_bound":2.5854524285,"R2":0.7142890798,"R2_lower_bound":0.335029557,"R2_upper_bound":0.9136728278,"m":1.8505172194,"m_lower_bound":1.1122084087,"m_upper_bound":2.5707709288,"kendall_tau":0.696969697,"kendall_tau_lower_bound":0.3333333333,"kendall_tau_upper_bound":1.0},"EE\/Openff-2.0\/TIP3P\/MD-EE\/WL_RL.02_L.01\/corrected":{"sid":"17","RMSE":2.9607150037,"RMSE_lower_bound":2.0333005544,"RMSE_upper_bound":3.866323738,"MAE":2.61,"MAE_lower_bound":1.7241455606,"MAE_upper_bound":3.5010900144,"ME":2.0766666667,"ME_lower_bound":0.7403690496,"ME_upper_bound":3.2875235504,"R2":0.5442897609,"R2_lower_bound":0.0494317352,"R2_upper_bound":0.8888541731,"m":1.2694356349,"m_lower_bound":0.3186120379,"m_upper_bound":2.0400011809,"kendall_tau":0.4848484848,"kendall_tau_lower_bound":-0.1186440678,"kendall_tau_upper_bound":0.9016393443},"APR\/OFF1.2.0\/TIP3P\/MD-US\/MBAR":{"sid":"19","RMSE":3.1305563936,"RMSE_lower_bound":1.6070954127,"RMSE_upper_bound":4.9951972661,"MAE":2.245,"MAE_lower_bound":1.2772937999,"MAE_upper_bound":3.8962034384,"ME":1.5033333333,"ME_lower_bound":-0.1653191408,"ME_upper_bound":3.3503669207,"R2":0.0926116727,"R2_lower_bound":0.0002623975,"R2_upper_bound":0.7053652566,"m":0.4653324678,"m_lower_bound":-0.9466940258,"m_upper_bound":1.4268135818,"kendall_tau":0.2121212121,"kendall_tau_lower_bound":-0.4098360656,"kendall_tau_upper_bound":0.7},"vDSSB\/GAFF2\/OPC3\/HREM":{"sid":"2","RMSE":3.7457353528,"RMSE_lower_bound":2.569221723,"RMSE_upper_bound":5.8851139935,"MAE":3.3916666667,"MAE_lower_bound":2.0744345529,"MAE_upper_bound":5.2777715882,"ME":3.13,"ME_lower_bound":1.1454506382,"ME_upper_bound":5.0761577377,"R2":0.4399381928,"R2_lower_bound":0.0021826835,"R2_upper_bound":0.8342652113,"m":1.030075348,"m_lower_bound":-0.302400295,"m_upper_bound":2.0564473292,"kendall_tau":0.442760992,"kendall_tau_lower_bound":-0.2459016393,"kendall_tau_upper_bound":0.8360655738},"APR\/OFF2.0.0\/TIP3P\/MD-US\/MBAR":{"sid":"20","RMSE":3.8149497594,"RMSE_lower_bound":2.07165595,"RMSE_upper_bound":5.9058899347,"MAE":2.8941666667,"MAE_lower_bound":1.6913207792,"MAE_upper_bound":4.7026866907,"ME":2.7508333333,"ME_lower_bound":1.2011110523,"ME_upper_bound":4.5698358838,"R2":0.1080568852,"R2_lower_bound":0.0003459372,"R2_upper_bound":0.7921988242,"m":0.4883971521,"m_lower_bound":-1.0022149886,"m_upper_bound":1.4338752586,"kendall_tau":0.2121212121,"kendall_tau_lower_bound":-0.4193548387,"kendall_tau_upper_bound":0.7627118644},"APR\/GAFF2\/TIP3P\/MD-US\/MBAR":{"sid":"18","RMSE":6.6638208509,"RMSE_lower_bound":5.3421556158,"RMSE_upper_bound":8.0373209687,"MAE":6.1741666667,"MAE_lower_bound":4.5965554665,"MAE_upper_bound":7.7202640325,"ME":6.0958333333,"ME_lower_bound":4.2922778633,"ME_upper_bound":7.698711616,"R2":0.0827488742,"R2_lower_bound":0.0002640234,"R2_upper_bound":0.7103768956,"m":0.4227017794,"m_lower_bound":-0.9389134613,"m_upper_bound":1.211949475,"kendall_tau":0.2727272727,"kendall_tau_lower_bound":-0.3703703704,"kendall_tau_upper_bound":0.737704918}}
