# Supplementary material for: The SAMPL9 host–guest blind challenge: an overview of binding free energy predictive accuracy
Source: Phys Chem Chem Phys. 2024 Mar 4;26(12):9207–25. doi: 10.1039/d3cp05111k (PMC10954238; doi:10.1039/d3cp05111k)
Supplement: CP-026-D3CP05111K-s001 [file CP-026-D3CP05111K-s001.zip › sampl9-supplementary-documents/Users/amezcum1/Desktop/SAMPL9/host_guest/Analysis/All_Accuracy/WP6_no_optional/StatisticsTables/statisticsLaTex/statistics.tex]

\documentclass[8pt]{article}
\usepackage[a4paper,margin=0.2in,tmargin=0.5in,bmargin=0.5in,landscape]{geometry}
\usepackage{booktabs}
\usepackage{longtable}
\pagenumbering{gobble}
\begin{document}
\begin{center}
\begin{footnotesize}
\begin{longtable}{|cccccccc|}
\toprule
                                                ID & sid &   RMSE [kcal/mol] &    MAE [kcal/mol] &       ME [kcal/mol] &             R$^2$ &                  m &             $\tau$ \\
\midrule
\endfirsthead

\toprule
                                                ID & sid &   RMSE [kcal/mol] &    MAE [kcal/mol] &       ME [kcal/mol] &             R$^2$ &                  m &             $\tau$ \\
\midrule
\endhead
\midrule
\multicolumn{8}{r}{{Continued on next page}} \\
\midrule
\endfoot

\bottomrule
\endlastfoot
                             DOCKING/SMINA/VINARDO &   1 & 1.70 [1.72, 5.27] & 1.36 [1.35, 4.53] & -0.39 [-2.91, 2.23] & 0.14 [0.00, 0.68] & 0.18 [-1.22, 1.61] & 0.33 [-0.55, 0.69] \\
          MACHINE-LEARNING/NNET/DRAGON-descriptors &   3 & 2.04 [1.17, 3.03] & 1.57 [0.90, 2.54] &  0.62 [-0.64, 1.74] & 0.15 [0.00, 0.79] & 0.38 [-0.36, 1.13] & 0.21 [-0.41, 0.80] \\
                  ELIE/GAFF2-ABCG2/TIP3P/MD/MMPBSA &   8 & 2.49 [1.38, 3.99] & 1.93 [1.09, 3.25] &   1.93 [0.78, 3.19] & 0.40 [0.00, 0.88] & 0.66 [-0.10, 1.39] & 0.50 [-0.18, 0.87] \\
               EE/Openff-2.0/TIP3P/MD-EE/All\_data &   5 & 2.59 [1.75, 3.48] & 2.17 [1.38, 3.10] &  0.52 [-1.05, 1.96] & 0.64 [0.25, 0.89] &  1.69 [0.89, 2.38] &  0.64 [0.17, 0.93] \\
         EE/Openff-2.0/TIP3P/MD-EE/WL\_RL.02\_L.01 &   4 & 2.65 [1.71, 3.66] & 2.16 [1.34, 3.18] &  0.48 [-1.17, 1.90] & 0.63 [0.25, 0.89] &  1.68 [0.90, 2.41] &  0.61 [0.17, 0.93] \\
                                    DDM/AMOEBA/BAR &   7 & 2.74 [1.65, 5.14] & 1.96 [1.30, 4.21] & -0.60 [-2.72, 1.59] & 0.57 [0.10, 0.88] &  1.60 [0.55, 2.93] &  0.58 [0.05, 0.89] \\
             EE/Openff-2.0/TIP3P/MD-EE/RL\_8\_only &   6 & 2.82 [1.94, 3.75] & 2.44 [1.62, 3.39] &  1.19 [-0.45, 2.59] & 0.71 [0.34, 0.91] &  1.85 [1.11, 2.57] &  0.70 [0.33, 1.00] \\
EE/Openff-2.0/TIP3P/MD-EE/WL\_RL.02\_L.01/corre... &  17 & 2.96 [2.03, 3.87] & 2.61 [1.72, 3.50] &   2.08 [0.74, 3.29] & 0.54 [0.05, 0.89] &  1.27 [0.32, 2.04] & 0.48 [-0.12, 0.90] \\
                     APR/OFF1.2.0/TIP3P/MD-US/MBAR &  19 & 3.13 [1.61, 5.00] & 2.24 [1.28, 3.90] &  1.50 [-0.17, 3.35] & 0.09 [0.00, 0.71] & 0.47 [-0.95, 1.43] & 0.21 [-0.41, 0.70] \\
                             vDSSB/GAFF2/OPC3/HREM &   2 & 3.75 [2.57, 5.89] & 3.39 [2.07, 5.28] &   3.13 [1.15, 5.08] & 0.44 [0.00, 0.83] & 1.03 [-0.30, 2.06] & 0.44 [-0.25, 0.84] \\
                     APR/OFF2.0.0/TIP3P/MD-US/MBAR &  20 & 3.81 [2.07, 5.91] & 2.89 [1.69, 4.70] &   2.75 [1.20, 4.57] & 0.11 [0.00, 0.79] & 0.49 [-1.00, 1.43] & 0.21 [-0.42, 0.76] \\
                        APR/GAFF2/TIP3P/MD-US/MBAR &  18 & 6.66 [5.34, 8.04] & 6.17 [4.60, 7.72] &   6.10 [4.29, 7.70] & 0.08 [0.00, 0.71] & 0.42 [-0.94, 1.21] & 0.27 [-0.37, 0.74] \\
\end{longtable}
\end{footnotesize}
\end{center}

\end{document}
