# Supplementary material for: The SAMPL9 host–guest blind challenge: an overview of binding free energy predictive accuracy
Source: Phys Chem Chem Phys. 2024 Mar 4;26(12):9207–25. doi: 10.1039/d3cp05111k (PMC10954238; doi:10.1039/d3cp05111k)
Supplement: CP-026-D3CP05111K-s001 [file CP-026-D3CP05111K-s001.zip › sampl9-supplementary-documents/Users/amezcum1/Desktop/SAMPL9/host_guest/Analysis/Ranked_Accuracy/bCD/StatisticsTables/statistics.csv]

ID	sid	RMSE	RMSE_lower_bound	RMSE_upper_bound	MAE	MAE_lower_bound	MAE_upper_bound	ME	ME_lower_bound	ME_upper_bound	R2	R2_lower_bound	R2_upper_bound	m	m_lower_bound	m_upper_bound	kendall_tau	kendall_tau_lower_bound	kendall_tau_upper_bound
ATM/FFENGINE/TIP3P/HREM	14	1.4884219831754701	0.7055021599133633	4.407155814394632	1.384	0.5931073842101645	4.000975196453407	-0.05599999999999987	-2.7696083054591294	2.6099259623956583	0.4823609139826004	0.001654493184957676	1.0	2.9092143416026137	-5.814912297467525	12.163727156902691	0.6	-1.0	1.0
DDM/FEP/MBAR/ParamChem	16	2.8508805657200025	1.8575252353602087	3.578357164957126	2.664	1.8039999999999998	3.524	2.664	1.8039999999999998	3.524	0.0013633246649698567	0.00031198796991984497	1.0	0.08335251070097076	-2.8544740760795966	4.263489838822706	-0.19999999999999998	-1.0	1.0
DD/GROMOS-53A6_glyc/SPC/MD	11	4.211258719195485	2.706466582436049	5.7822982975471575	3.8339999999999996	2.106858274726682	5.637990894205916	-3.662	-5.628727521513165	-1.3342898445931504	0.27799932718660686	0.009944985500290956	1.0	-2.313480922354673	-10.272649889676842	5.89998390877203	0.10540925533894598	-1.0	1.0
PMF/GAFF-RESP/TIP4PEW/SMD	10	24.631997888924886	19.347297786932927	29.624994463967354	23.988	19.28416527180982	29.164177845562183	23.988	19.28416527180982	29.164177845562183	0.00438853989404735	0.000135344094309787	1.0	0.891057209923133	-22.80375044486659	21.211570079108565	0.0	-1.0	1.0
