# Supplementary material for: The SAMPL9 host–guest blind challenge: an overview of binding free energy predictive accuracy
Source: Phys Chem Chem Phys. 2024 Mar 4;26(12):9207–25. doi: 10.1039/d3cp05111k (PMC10954238; doi:10.1039/d3cp05111k)
Supplement: CP-026-D3CP05111K-s001 [file CP-026-D3CP05111K-s001.zip › sampl9-supplementary-documents/Users/amezcum1/Desktop/SAMPL9/host_guest/Analysis/Ranked_Accuracy/bCD/StatisticsTables/statistics.json]

{"ATM\/FFENGINE\/TIP3P\/HREM":{"sid":"14","RMSE":1.4884219832,"RMSE_lower_bound":0.7055021599,"RMSE_upper_bound":4.4071558144,"MAE":1.384,"MAE_lower_bound":0.5931073842,"MAE_upper_bound":4.0009751965,"ME":-0.056,"ME_lower_bound":-2.7696083055,"ME_upper_bound":2.6099259624,"R2":0.482360914,"R2_lower_bound":0.0016544932,"R2_upper_bound":1.0,"m":2.9092143416,"m_lower_bound":-5.8149122975,"m_upper_bound":12.1637271569,"kendall_tau":0.6,"kendall_tau_lower_bound":-1.0,"kendall_tau_upper_bound":1.0},"DDM\/FEP\/MBAR\/ParamChem":{"sid":"16","RMSE":2.8508805657,"RMSE_lower_bound":1.8575252354,"RMSE_upper_bound":3.578357165,"MAE":2.664,"MAE_lower_bound":1.804,"MAE_upper_bound":3.524,"ME":2.664,"ME_lower_bound":1.804,"ME_upper_bound":3.524,"R2":0.0013633247,"R2_lower_bound":0.000311988,"R2_upper_bound":1.0,"m":0.0833525107,"m_lower_bound":-2.8544740761,"m_upper_bound":4.2634898388,"kendall_tau":-0.2,"kendall_tau_lower_bound":-1.0,"kendall_tau_upper_bound":1.0},"DD\/GROMOS-53A6_glyc\/SPC\/MD":{"sid":"11","RMSE":4.2112587192,"RMSE_lower_bound":2.7064665824,"RMSE_upper_bound":5.7822982975,"MAE":3.834,"MAE_lower_bound":2.1068582747,"MAE_upper_bound":5.6379908942,"ME":-3.662,"ME_lower_bound":-5.6287275215,"ME_upper_bound":-1.3342898446,"R2":0.2779993272,"R2_lower_bound":0.0099449855,"R2_upper_bound":1.0,"m":-2.3134809224,"m_lower_bound":-10.2726498897,"m_upper_bound":5.8999839088,"kendall_tau":0.1054092553,"kendall_tau_lower_bound":-1.0,"kendall_tau_upper_bound":1.0},"PMF\/GAFF-RESP\/TIP4PEW\/SMD":{"sid":"10","RMSE":24.6319978889,"RMSE_lower_bound":19.3472977869,"RMSE_upper_bound":29.624994464,"MAE":23.988,"MAE_lower_bound":19.2841652718,"MAE_upper_bound":29.1641778456,"ME":23.988,"ME_lower_bound":19.2841652718,"ME_upper_bound":29.1641778456,"R2":0.0043885399,"R2_lower_bound":0.0001353441,"R2_upper_bound":1.0,"m":0.8910572099,"m_lower_bound":-22.8037504449,"m_upper_bound":21.2115700791,"kendall_tau":0.0,"kendall_tau_lower_bound":-1.0,"kendall_tau_upper_bound":1.0}}
