# Supplementary material for: The SAMPL9 host–guest blind challenge: an overview of binding free energy predictive accuracy
Source: Phys Chem Chem Phys. 2024 Mar 4;26(12):9207–25. doi: 10.1039/d3cp05111k (PMC10954238; doi:10.1039/d3cp05111k)
Supplement: CP-026-D3CP05111K-s001 [file CP-026-D3CP05111K-s001.zip › sampl9-supplementary-documents/Users/amezcum1/Desktop/SAMPL9/host_guest/Analysis/Ranked_Accuracy/bCD/StatisticsTables/statisticsLaTex/statistics.tex]

\documentclass[8pt]{article}
\usepackage[a4paper,margin=0.2in,tmargin=0.5in,bmargin=0.5in,landscape]{geometry}
\usepackage{booktabs}
\usepackage{longtable}
\pagenumbering{gobble}
\begin{document}
\begin{center}
\begin{footnotesize}
\begin{longtable}{|cccccccc|}
\toprule
                         ID & sid &      RMSE [kcal/mol] &       MAE [kcal/mol] &        ME [kcal/mol] &             R$^2$ &                    m &              $\tau$ \\
\midrule
\endfirsthead

\toprule
                         ID & sid &      RMSE [kcal/mol] &       MAE [kcal/mol] &        ME [kcal/mol] &             R$^2$ &                    m &              $\tau$ \\
\midrule
\endhead
\midrule
\multicolumn{8}{r}{{Continued on next page}} \\
\midrule
\endfoot

\bottomrule
\endlastfoot
    ATM/FFENGINE/TIP3P/HREM &  14 &    1.49 [0.71, 4.41] &    1.38 [0.59, 4.00] &  -0.06 [-2.77, 2.61] & 0.48 [0.00, 1.00] &  2.91 [-5.81, 12.16] &  0.60 [-1.00, 1.00] \\
     DDM/FEP/MBAR/ParamChem &  16 &    2.85 [1.86, 3.58] &    2.66 [1.80, 3.52] &    2.66 [1.80, 3.52] & 0.00 [0.00, 1.00] &   0.08 [-2.85, 4.26] & -0.20 [-1.00, 1.00] \\
DD/GROMOS-53A6\_glyc/SPC/MD &  11 &    4.21 [2.71, 5.78] &    3.83 [2.11, 5.64] & -3.66 [-5.63, -1.33] & 0.28 [0.01, 1.00] & -2.31 [-10.27, 5.90] &  0.11 [-1.00, 1.00] \\
  PMF/GAFF-RESP/TIP4PEW/SMD &  10 & 24.63 [19.35, 29.62] & 23.99 [19.28, 29.16] & 23.99 [19.28, 29.16] & 0.00 [0.00, 1.00] & 0.89 [-22.80, 21.21] &  0.00 [-1.00, 1.00] \\
\end{longtable}
\end{footnotesize}
\end{center}

\end{document}
