# Supplementary material for: The SAMPL9 host–guest blind challenge: an overview of binding free energy predictive accuracy
Source: Phys Chem Chem Phys. 2024 Mar 4;26(12):9207–25. doi: 10.1039/d3cp05111k (PMC10954238; doi:10.1039/d3cp05111k)
Supplement: CP-026-D3CP05111K-s001 [file CP-026-D3CP05111K-s001.zip › sampl9-supplementary-documents/Users/amezcum1/Desktop/SAMPL9/host_guest/Analysis/Ranked_Accuracy/CD/StatisticsTables/statistics.csv]

ID	sid	RMSE	RMSE_lower_bound	RMSE_upper_bound	MAE	MAE_lower_bound	MAE_upper_bound	ME	ME_lower_bound	ME_upper_bound	R2	R2_lower_bound	R2_upper_bound	m	m_lower_bound	m_upper_bound	kendall_tau	kendall_tau_lower_bound	kendall_tau_upper_bound
ATM/FFENGINE/TIP3P/HREM	14	1.8578589828078986	1.2564951689665897	4.195607561193634	1.6019999999999999	1.00641595042543	3.6640810689392063	-0.938	-2.9167203418626295	1.087660213383842	0.14030915203787916	0.00027281609681353635	0.754475356316612	1.29420523138833	-3.127194072022066	6.552461295496557	0.28888888888888886	-0.4499999999999999	0.8285714285714285
DDM/FEP/MBAR/ParamChem	16	3.197092429067386	2.655575267244368	3.6563807241587956	3.0700000000000003	2.4939999999999998	3.599	-0.406	-2.3890000000000002	1.547	0.13295810229647745	0.0008740045676570113	0.49760586342421015	-2.1616901408450695	-6.885955649419215	1.2691030466102367	-0.1111111111111111	-0.6	0.4210526315789474
DD/GROMOS-53A6_glyc/SPC/MD	11	4.120715957209378	3.054627260268365	5.301476234423027	3.716	2.503176955877023	5.048656966240592	-3.6300000000000003	-5.001534794550857	-2.062224361852457	0.00041306727452777647	0.00018220671715191204	0.7523956983289256	-0.07645875251509096	-4.023316409344109	4.179697878059543	0.11935247900657214	-0.6	0.7073170731707318
PMF/GAFF-RESP/TIP4PEW/SMD	10	27.26175214471733	22.676714394222	31.33278502278756	26.383000000000003	22.08037619920217	30.751361561354976	26.383000000000003	22.08037619920217	30.751361561354976	0.003276694137495954	0.00010684372500082234	0.5433198821322192	-0.7830583501006009	-11.747162326403801	12.878033838885607	0.022222222222222223	-0.5263157894736843	0.5609756097560976
