# Supplementary material for: The SAMPL9 host–guest blind challenge: an overview of binding free energy predictive accuracy
Source: Phys Chem Chem Phys. 2024 Mar 4;26(12):9207–25. doi: 10.1039/d3cp05111k (PMC10954238; doi:10.1039/d3cp05111k)
Supplement: CP-026-D3CP05111K-s001 [file CP-026-D3CP05111K-s001.zip › sampl9-supplementary-documents/Users/amezcum1/Desktop/SAMPL9/host_guest/Analysis/Ranked_Accuracy/CD/StatisticsTables/statistics.json]

{"ATM\/FFENGINE\/TIP3P\/HREM":{"sid":"14","RMSE":1.8578589828,"RMSE_lower_bound":1.256495169,"RMSE_upper_bound":4.1956075612,"MAE":1.602,"MAE_lower_bound":1.0064159504,"MAE_upper_bound":3.6640810689,"ME":-0.938,"ME_lower_bound":-2.9167203419,"ME_upper_bound":1.0876602134,"R2":0.140309152,"R2_lower_bound":0.0002728161,"R2_upper_bound":0.7544753563,"m":1.2942052314,"m_lower_bound":-3.127194072,"m_upper_bound":6.5524612955,"kendall_tau":0.2888888889,"kendall_tau_lower_bound":-0.45,"kendall_tau_upper_bound":0.8285714286},"DDM\/FEP\/MBAR\/ParamChem":{"sid":"16","RMSE":3.1970924291,"RMSE_lower_bound":2.6555752672,"RMSE_upper_bound":3.6563807242,"MAE":3.07,"MAE_lower_bound":2.494,"MAE_upper_bound":3.599,"ME":-0.406,"ME_lower_bound":-2.389,"ME_upper_bound":1.547,"R2":0.1329581023,"R2_lower_bound":0.0008740046,"R2_upper_bound":0.4976058634,"m":-2.1616901408,"m_lower_bound":-6.8859556494,"m_upper_bound":1.2691030466,"kendall_tau":-0.1111111111,"kendall_tau_lower_bound":-0.6,"kendall_tau_upper_bound":0.4210526316},"DD\/GROMOS-53A6_glyc\/SPC\/MD":{"sid":"11","RMSE":4.1207159572,"RMSE_lower_bound":3.0546272603,"RMSE_upper_bound":5.3014762344,"MAE":3.716,"MAE_lower_bound":2.5031769559,"MAE_upper_bound":5.0486569662,"ME":-3.63,"ME_lower_bound":-5.0015347946,"ME_upper_bound":-2.0622243619,"R2":0.0004130673,"R2_lower_bound":0.0001822067,"R2_upper_bound":0.7523956983,"m":-0.0764587525,"m_lower_bound":-4.0233164093,"m_upper_bound":4.1796978781,"kendall_tau":0.119352479,"kendall_tau_lower_bound":-0.6,"kendall_tau_upper_bound":0.7073170732},"PMF\/GAFF-RESP\/TIP4PEW\/SMD":{"sid":"10","RMSE":27.2617521447,"RMSE_lower_bound":22.6767143942,"RMSE_upper_bound":31.3327850228,"MAE":26.383,"MAE_lower_bound":22.0803761992,"MAE_upper_bound":30.7513615614,"ME":26.383,"ME_lower_bound":22.0803761992,"ME_upper_bound":30.7513615614,"R2":0.0032766941,"R2_lower_bound":0.0001068437,"R2_upper_bound":0.5433198821,"m":-0.7830583501,"m_lower_bound":-11.7471623264,"m_upper_bound":12.8780338389,"kendall_tau":0.0222222222,"kendall_tau_lower_bound":-0.5263157895,"kendall_tau_upper_bound":0.5609756098}}
