# Supplementary material for: The SAMPL9 host–guest blind challenge: an overview of binding free energy predictive accuracy
Source: Phys Chem Chem Phys. 2024 Mar 4;26(12):9207–25. doi: 10.1039/d3cp05111k (PMC10954238; doi:10.1039/d3cp05111k)
Supplement: CP-026-D3CP05111K-s001 [file CP-026-D3CP05111K-s001.zip › sampl9-supplementary-documents/Users/amezcum1/Desktop/SAMPL9/host_guest/Analysis/Ranked_Accuracy/HbCD/StatisticsTables/statistics.csv]

ID	sid	RMSE	RMSE_lower_bound	RMSE_upper_bound	MAE	MAE_lower_bound	MAE_upper_bound	ME	ME_lower_bound	ME_upper_bound	R2	R2_lower_bound	R2_upper_bound	m	m_lower_bound	m_upper_bound	kendall_tau	kendall_tau_lower_bound	kendall_tau_upper_bound
ATM/FFENGINE/TIP3P/HREM	14	2.1651512649235385	0.8672690893318672	5.03024821648845	1.8200000000000003	0.7106239975469426	4.578377293070586	-1.8200000000000003	-4.394661966928498	0.7825525711773013	0.39941998060878303	0.0014445801967701477	1.0	1.8719360381526822	-7.289662428896504	21.08115922483654	0.39999999999999997	-1.0	1.0
DDM/FEP/MBAR/ParamChem	16	3.5093133231445717	3.0873062692256497	3.97089914251168	3.476	3.086	3.944	-3.476	-3.944	-3.086	0.33395265672747587	0.011686267418704753	1.0	0.6777711540484627	-0.9524590163934364	6.833333333333308	0.6	0.0	1.0
DD/GROMOS-53A6_glyc/SPC/MD	11	4.028138527905911	2.3785469030790853	5.735073617083345	3.5980000000000003	1.8923211414478769	5.54363030394745	-3.5980000000000003	-5.534551191104608	-1.5221001370175107	0.08008524485270628	0.0003948508774261411	1.0	1.1182803240172514	-30.322552968263768	11.270041687020093	0.10540925533894598	-1.0	1.0
PMF/GAFF-RESP/TIP4PEW/SMD	10	29.65924712463214	23.173631805910603	34.97093686136386	28.778000000000002	22.434098406884054	34.94665225539127	28.778000000000002	22.434098406884054	34.94665225539127	0.2592878655108755	0.0004702711253874429	1.0	-7.378616263982879	-21.650945420031235	77.11222185980411	-0.19999999999999998	-1.0	1.0
