# Supplementary material for: The SAMPL9 host–guest blind challenge: an overview of binding free energy predictive accuracy
Source: Phys Chem Chem Phys. 2024 Mar 4;26(12):9207–25. doi: 10.1039/d3cp05111k (PMC10954238; doi:10.1039/d3cp05111k)
Supplement: CP-026-D3CP05111K-s001 [file CP-026-D3CP05111K-s001.zip › sampl9-supplementary-documents/Users/amezcum1/Desktop/SAMPL9/host_guest/Analysis/Ranked_Accuracy/HbCD/StatisticsTables/statistics.json]

{"ATM\/FFENGINE\/TIP3P\/HREM":{"sid":"14","RMSE":2.1651512649,"RMSE_lower_bound":0.8672690893,"RMSE_upper_bound":5.0302482165,"MAE":1.82,"MAE_lower_bound":0.7106239975,"MAE_upper_bound":4.5783772931,"ME":-1.82,"ME_lower_bound":-4.3946619669,"ME_upper_bound":0.7825525712,"R2":0.3994199806,"R2_lower_bound":0.0014445802,"R2_upper_bound":1.0,"m":1.8719360382,"m_lower_bound":-7.2896624289,"m_upper_bound":21.0811592248,"kendall_tau":0.4,"kendall_tau_lower_bound":-1.0,"kendall_tau_upper_bound":1.0},"DDM\/FEP\/MBAR\/ParamChem":{"sid":"16","RMSE":3.5093133231,"RMSE_lower_bound":3.0873062692,"RMSE_upper_bound":3.9708991425,"MAE":3.476,"MAE_lower_bound":3.086,"MAE_upper_bound":3.944,"ME":-3.476,"ME_lower_bound":-3.944,"ME_upper_bound":-3.086,"R2":0.3339526567,"R2_lower_bound":0.0116862674,"R2_upper_bound":1.0,"m":0.677771154,"m_lower_bound":-0.9524590164,"m_upper_bound":6.8333333333,"kendall_tau":0.6,"kendall_tau_lower_bound":0.0,"kendall_tau_upper_bound":1.0},"DD\/GROMOS-53A6_glyc\/SPC\/MD":{"sid":"11","RMSE":4.0281385279,"RMSE_lower_bound":2.3785469031,"RMSE_upper_bound":5.7350736171,"MAE":3.598,"MAE_lower_bound":1.8923211414,"MAE_upper_bound":5.5436303039,"ME":-3.598,"ME_lower_bound":-5.5345511911,"ME_upper_bound":-1.522100137,"R2":0.0800852449,"R2_lower_bound":0.0003948509,"R2_upper_bound":1.0,"m":1.118280324,"m_lower_bound":-30.3225529683,"m_upper_bound":11.270041687,"kendall_tau":0.1054092553,"kendall_tau_lower_bound":-1.0,"kendall_tau_upper_bound":1.0},"PMF\/GAFF-RESP\/TIP4PEW\/SMD":{"sid":"10","RMSE":29.6592471246,"RMSE_lower_bound":23.1736318059,"RMSE_upper_bound":34.9709368614,"MAE":28.778,"MAE_lower_bound":22.4340984069,"MAE_upper_bound":34.9466522554,"ME":28.778,"ME_lower_bound":22.4340984069,"ME_upper_bound":34.9466522554,"R2":0.2592878655,"R2_lower_bound":0.0004702711,"R2_upper_bound":1.0,"m":-7.378616264,"m_lower_bound":-21.65094542,"m_upper_bound":77.1122218598,"kendall_tau":-0.2,"kendall_tau_lower_bound":-1.0,"kendall_tau_upper_bound":1.0}}
