# Supplementary material for: The SAMPL9 host–guest blind challenge: an overview of binding free energy predictive accuracy
Source: Phys Chem Chem Phys. 2024 Mar 4;26(12):9207–25. doi: 10.1039/d3cp05111k (PMC10954238; doi:10.1039/d3cp05111k)
Supplement: CP-026-D3CP05111K-s001 [file CP-026-D3CP05111K-s001.zip › sampl9-supplementary-documents/Users/amezcum1/Desktop/SAMPL9/host_guest/Analysis/Ranked_Accuracy/HbCD/StatisticsTables/statisticsLaTex/statistics.tex]

\documentclass[8pt]{article}
\usepackage[a4paper,margin=0.2in,tmargin=0.5in,bmargin=0.5in,landscape]{geometry}
\usepackage{booktabs}
\usepackage{longtable}
\pagenumbering{gobble}
\begin{document}
\begin{center}
\begin{footnotesize}
\begin{longtable}{|cccccccc|}
\toprule
                         ID & sid &      RMSE [kcal/mol] &       MAE [kcal/mol] &        ME [kcal/mol] &             R$^2$ &                     m &              $\tau$ \\
\midrule
\endfirsthead

\toprule
                         ID & sid &      RMSE [kcal/mol] &       MAE [kcal/mol] &        ME [kcal/mol] &             R$^2$ &                     m &              $\tau$ \\
\midrule
\endhead
\midrule
\multicolumn{8}{r}{{Continued on next page}} \\
\midrule
\endfoot

\bottomrule
\endlastfoot
    ATM/FFENGINE/TIP3P/HREM &  14 &    2.17 [0.87, 5.03] &    1.82 [0.71, 4.58] &  -1.82 [-4.39, 0.78] & 0.40 [0.00, 1.00] &   1.87 [-7.29, 21.08] &  0.40 [-1.00, 1.00] \\
     DDM/FEP/MBAR/ParamChem &  16 &    3.51 [3.09, 3.97] &    3.48 [3.09, 3.94] & -3.48 [-3.94, -3.09] & 0.33 [0.01, 1.00] &    0.68 [-0.95, 6.83] &   0.60 [0.00, 1.00] \\
DD/GROMOS-53A6\_glyc/SPC/MD &  11 &    4.03 [2.38, 5.74] &    3.60 [1.89, 5.54] & -3.60 [-5.53, -1.52] & 0.08 [0.00, 1.00] &  1.12 [-30.32, 11.27] &  0.11 [-1.00, 1.00] \\
  PMF/GAFF-RESP/TIP4PEW/SMD &  10 & 29.66 [23.17, 34.97] & 28.78 [22.43, 34.95] & 28.78 [22.43, 34.95] & 0.26 [0.00, 1.00] & -7.38 [-21.65, 77.11] & -0.20 [-1.00, 1.00] \\
\end{longtable}
\end{footnotesize}
\end{center}

\end{document}
