# Supplementary material for: The SAMPL9 host–guest blind challenge: an overview of binding free energy predictive accuracy
Source: Phys Chem Chem Phys. 2024 Mar 4;26(12):9207–25. doi: 10.1039/d3cp05111k (PMC10954238; doi:10.1039/d3cp05111k)
Supplement: CP-026-D3CP05111K-s001 [file CP-026-D3CP05111K-s001.zip › sampl9-supplementary-documents/Users/amezcum1/Desktop/SAMPL9/host_guest/Analysis/Ranked_Accuracy/MoleculesStatistics/StatisticsTables/statistics.csv]

ID	RMSE	RMSE_lower_bound	RMSE_upper_bound	MAE	MAE_lower_bound	MAE_upper_bound	ME	ME_lower_bound	ME_upper_bound
WP6-G10	1.38202026034353	0.3630252361042174	3.8910147144629437	0.9739999999999999	0.3036281588382671	3.189606060499652	0.8300000000000001	-1.0060482587607233	2.8926784564841928
WP6-G3	1.7872884490199112	0.5550262248527053	4.231180955420978	1.476	0.4621316775422528	3.5947525527405175	0.7359999999999998	-1.6017462726312666	2.9394729383049687
WP6-G11	1.8384993880880136	0.9640462904972994	3.884330341091366	1.6800000000000002	0.7752847501238893	3.481406908869147	1.4400000000000002	-0.732228781768835	3.2385274832530215
WP6-G5	2.9086938649503833	0.690849460041296	5.345321294216268	1.95	0.574281299806972	4.657612959203	1.2099999999999995	-1.3504176650907695	4.183595568885229
WP6-G6	2.222102607891904	0.7720611254049583	4.740400728936304	1.966	0.6443600196890525	4.094280833583374	0.53	-2.0519999382556326	3.114787189988017
WP6-G2	2.1908445859987427	1.0065403873940324	4.212030768401988	2.0040000000000004	0.8240641784055966	3.870892131132431	2.0040000000000004	0.1580547764675515	3.8308264366435028
WP6-G7	2.5170101310880733	0.8974810061122803	5.198617210267831	2.0980000000000003	0.7041890129574778	4.423088702290919	1.2820000000000003	-1.2705116437450503	3.8422301261637117
WP6-G13	3.3302102035757435	0.8036428052286949	6.662145465783333	2.4139999999999993	0.6505570693365257	5.441227650586131	1.7859999999999991	-1.0353234789940216	5.0760136099617075
WP6-G9	3.1639310991233676	1.4653896227495136	5.88983986459387	2.614	1.1472938444878626	5.139414883733896	1.8060000000000003	-1.1368868129845453	4.68949748861975
WP6-G1	3.2536379638798167	1.4978860392775728	5.123116501165353	2.7399999999999998	1.2637857664074235	4.8340239757465095	0.1320000000000002	-3.2279931531778283	3.2734142047708916
WP6-G12	3.6253358465113275	1.7562050798573852	6.230983576525317	2.9140000000000006	1.3529772405083964	5.520720712626011	1.1300000000000006	-2.2823364461690154	4.624869461111667
WP6-G8	3.943800197778787	2.096781549932893	6.5919183443837985	3.604	1.747984506600941	6.0295090197654115	0.45600000000000007	-3.4360674751723423	4.258378999639707
bCD-TDZ	9.575120103685384	0.9458593975850742	16.189812383100676	6.092499999999999	0.8449999999999998	14.3275	3.8825	-2.6825	13.905
bCD-PMT	10.752124208731967	1.1093691901256317	18.48047550795163	6.442500000000001	0.8450000000000004	16.4675	5.472500000000001	-0.9325000000000001	16.090000000000003
HbCD-PMT	10.169033877414314	2.1613595258540395	17.032199652423056	6.9350000000000005	1.3324999999999996	15.557500000000001	2.8450000000000006	-3.915	13.782500000000002
HbCD-TDZ	10.616955778376399	2.1956149480270897	17.885616427733208	7.295	1.9175	16.302500000000002	2.9800000000000004	-3.665	14.5225
bCD-PMZ	10.097003268296985	2.7071063887479556	16.684372927982643	7.322500000000001	2.1725	15.335000000000003	4.217500000000001	-3.105	14.037500000000003
bCD-CPZ	14.107148896924565	2.0960558198674004	23.98185147147734	9.135	2.085	21.32	6.78	-2.9575	21.2125
HbCD-CPZ	18.1616587898793	1.7569291391516053	31.238689153035857	10.675	1.0100000000000007	27.770000000000003	7.34	-3.245	26.275000000000002
bCD-TFP	16.889758731254865	2.816611439300778	28.777251866708884	10.844999999999999	2.3525	25.7975	8.315	-2.8674999999999997	25.232499999999998
HbCD-TFP	17.07238999085951	2.4864633518312718	29.065414154971194	10.915	2.3100000000000005	25.939999999999998	5.839999999999999	-4.495	24.324999999999996
HbCD-PMZ	17.426521454380964	2.9029726144075143	29.69345424500154	11.27	2.8949999999999996	26.457500000000003	5.8500000000000005	-4.4575	24.902500000000003
