# Supplementary material for: The SAMPL9 host–guest blind challenge: an overview of binding free energy predictive accuracy
Source: Phys Chem Chem Phys. 2024 Mar 4;26(12):9207–25. doi: 10.1039/d3cp05111k (PMC10954238; doi:10.1039/d3cp05111k)
Supplement: CP-026-D3CP05111K-s001 [file CP-026-D3CP05111K-s001.zip › sampl9-supplementary-documents/Users/amezcum1/Desktop/SAMPL9/host_guest/Analysis/Ranked_Accuracy/MoleculesStatistics/StatisticsTables/statistics.json]

{"WP6-G10":{"RMSE":1.3820202603,"RMSE_lower_bound":0.3630252361,"RMSE_upper_bound":3.8910147145,"MAE":0.974,"MAE_lower_bound":0.3036281588,"MAE_upper_bound":3.1896060605,"ME":0.83,"ME_lower_bound":-1.0060482588,"ME_upper_bound":2.8926784565},"WP6-G3":{"RMSE":1.787288449,"RMSE_lower_bound":0.5550262249,"RMSE_upper_bound":4.2311809554,"MAE":1.476,"MAE_lower_bound":0.4621316775,"MAE_upper_bound":3.5947525527,"ME":0.736,"ME_lower_bound":-1.6017462726,"ME_upper_bound":2.9394729383},"WP6-G11":{"RMSE":1.8384993881,"RMSE_lower_bound":0.9640462905,"RMSE_upper_bound":3.8843303411,"MAE":1.68,"MAE_lower_bound":0.7752847501,"MAE_upper_bound":3.4814069089,"ME":1.44,"ME_lower_bound":-0.7322287818,"ME_upper_bound":3.2385274833},"WP6-G5":{"RMSE":2.908693865,"RMSE_lower_bound":0.69084946,"RMSE_upper_bound":5.3453212942,"MAE":1.95,"MAE_lower_bound":0.5742812998,"MAE_upper_bound":4.6576129592,"ME":1.21,"ME_lower_bound":-1.3504176651,"ME_upper_bound":4.1835955689},"WP6-G6":{"RMSE":2.2221026079,"RMSE_lower_bound":0.7720611254,"RMSE_upper_bound":4.7404007289,"MAE":1.966,"MAE_lower_bound":0.6443600197,"MAE_upper_bound":4.0942808336,"ME":0.53,"ME_lower_bound":-2.0519999383,"ME_upper_bound":3.11478719},"WP6-G2":{"RMSE":2.190844586,"RMSE_lower_bound":1.0065403874,"RMSE_upper_bound":4.2120307684,"MAE":2.004,"MAE_lower_bound":0.8240641784,"MAE_upper_bound":3.8708921311,"ME":2.004,"ME_lower_bound":0.1580547765,"ME_upper_bound":3.8308264366},"WP6-G7":{"RMSE":2.5170101311,"RMSE_lower_bound":0.8974810061,"RMSE_upper_bound":5.1986172103,"MAE":2.098,"MAE_lower_bound":0.704189013,"MAE_upper_bound":4.4230887023,"ME":1.282,"ME_lower_bound":-1.2705116437,"ME_upper_bound":3.8422301262},"WP6-G13":{"RMSE":3.3302102036,"RMSE_lower_bound":0.8036428052,"RMSE_upper_bound":6.6621454658,"MAE":2.414,"MAE_lower_bound":0.6505570693,"MAE_upper_bound":5.4412276506,"ME":1.786,"ME_lower_bound":-1.035323479,"ME_upper_bound":5.07601361},"WP6-G9":{"RMSE":3.1639310991,"RMSE_lower_bound":1.4653896227,"RMSE_upper_bound":5.8898398646,"MAE":2.614,"MAE_lower_bound":1.1472938445,"MAE_upper_bound":5.1394148837,"ME":1.806,"ME_lower_bound":-1.136886813,"ME_upper_bound":4.6894974886},"WP6-G1":{"RMSE":3.2536379639,"RMSE_lower_bound":1.4978860393,"RMSE_upper_bound":5.1231165012,"MAE":2.74,"MAE_lower_bound":1.2637857664,"MAE_upper_bound":4.8340239757,"ME":0.132,"ME_lower_bound":-3.2279931532,"ME_upper_bound":3.2734142048},"WP6-G12":{"RMSE":3.6253358465,"RMSE_lower_bound":1.7562050799,"RMSE_upper_bound":6.2309835765,"MAE":2.914,"MAE_lower_bound":1.3529772405,"MAE_upper_bound":5.5207207126,"ME":1.13,"ME_lower_bound":-2.2823364462,"ME_upper_bound":4.6248694611},"WP6-G8":{"RMSE":3.9438001978,"RMSE_lower_bound":2.0967815499,"RMSE_upper_bound":6.5919183444,"MAE":3.604,"MAE_lower_bound":1.7479845066,"MAE_upper_bound":6.0295090198,"ME":0.456,"ME_lower_bound":-3.4360674752,"ME_upper_bound":4.2583789996},"bCD-TDZ":{"RMSE":9.5751201037,"RMSE_lower_bound":0.9458593976,"RMSE_upper_bound":16.1898123831,"MAE":6.0925,"MAE_lower_bound":0.845,"MAE_upper_bound":14.3275,"ME":3.8825,"ME_lower_bound":-2.6825,"ME_upper_bound":13.905},"bCD-PMT":{"RMSE":10.7521242087,"RMSE_lower_bound":1.1093691901,"RMSE_upper_bound":18.480475508,"MAE":6.4425,"MAE_lower_bound":0.845,"MAE_upper_bound":16.4675,"ME":5.4725,"ME_lower_bound":-0.9325,"ME_upper_bound":16.09},"HbCD-PMT":{"RMSE":10.1690338774,"RMSE_lower_bound":2.1613595259,"RMSE_upper_bound":17.0321996524,"MAE":6.935,"MAE_lower_bound":1.3325,"MAE_upper_bound":15.5575,"ME":2.845,"ME_lower_bound":-3.915,"ME_upper_bound":13.7825},"HbCD-TDZ":{"RMSE":10.6169557784,"RMSE_lower_bound":2.195614948,"RMSE_upper_bound":17.8856164277,"MAE":7.295,"MAE_lower_bound":1.9175,"MAE_upper_bound":16.3025,"ME":2.98,"ME_lower_bound":-3.665,"ME_upper_bound":14.5225},"bCD-PMZ":{"RMSE":10.0970032683,"RMSE_lower_bound":2.7071063887,"RMSE_upper_bound":16.684372928,"MAE":7.3225,"MAE_lower_bound":2.1725,"MAE_upper_bound":15.335,"ME":4.2175,"ME_lower_bound":-3.105,"ME_upper_bound":14.0375},"bCD-CPZ":{"RMSE":14.1071488969,"RMSE_lower_bound":2.0960558199,"RMSE_upper_bound":23.9818514715,"MAE":9.135,"MAE_lower_bound":2.085,"MAE_upper_bound":21.32,"ME":6.78,"ME_lower_bound":-2.9575,"ME_upper_bound":21.2125},"HbCD-CPZ":{"RMSE":18.1616587899,"RMSE_lower_bound":1.7569291392,"RMSE_upper_bound":31.238689153,"MAE":10.675,"MAE_lower_bound":1.01,"MAE_upper_bound":27.77,"ME":7.34,"ME_lower_bound":-3.245,"ME_upper_bound":26.275},"bCD-TFP":{"RMSE":16.8897587313,"RMSE_lower_bound":2.8166114393,"RMSE_upper_bound":28.7772518667,"MAE":10.845,"MAE_lower_bound":2.3525,"MAE_upper_bound":25.7975,"ME":8.315,"ME_lower_bound":-2.8675,"ME_upper_bound":25.2325},"HbCD-TFP":{"RMSE":17.0723899909,"RMSE_lower_bound":2.4864633518,"RMSE_upper_bound":29.065414155,"MAE":10.915,"MAE_lower_bound":2.31,"MAE_upper_bound":25.94,"ME":5.84,"ME_lower_bound":-4.495,"ME_upper_bound":24.325},"HbCD-PMZ":{"RMSE":17.4265214544,"RMSE_lower_bound":2.9029726144,"RMSE_upper_bound":29.693454245,"MAE":11.27,"MAE_lower_bound":2.895,"MAE_upper_bound":26.4575,"ME":5.85,"ME_lower_bound":-4.4575,"ME_upper_bound":24.9025}}
