# Supplementary material for: The SAMPL9 host–guest blind challenge: an overview of binding free energy predictive accuracy
Source: Phys Chem Chem Phys. 2024 Mar 4;26(12):9207–25. doi: 10.1039/d3cp05111k (PMC10954238; doi:10.1039/d3cp05111k)
Supplement: CP-026-D3CP05111K-s001 [file CP-026-D3CP05111K-s001.zip › sampl9-supplementary-documents/Users/amezcum1/Desktop/SAMPL9/host_guest/Analysis/Ranked_Accuracy/MoleculesStatistics/StatisticsTables/statisticsLaTex/statistics.tex]

\documentclass[8pt]{article}
\usepackage[a4paper,margin=0.2in,tmargin=0.5in,bmargin=0.5in,landscape]{geometry}
\usepackage{booktabs}
\usepackage{longtable}
\pagenumbering{gobble}
\begin{document}
\begin{center}
\begin{footnotesize}
\begin{longtable}{|ccccc|}
\toprule
      ID &     RMSE [kcal/mol] &      MAE [kcal/mol] &       ME [kcal/mol] \\
\midrule
\endfirsthead

\toprule
      ID &     RMSE [kcal/mol] &      MAE [kcal/mol] &       ME [kcal/mol] \\
\midrule
\endhead
\midrule
\multicolumn{4}{r}{{Continued on next page}} \\
\midrule
\endfoot

\bottomrule
\endlastfoot
 WP6-G10 &   1.38 [0.36, 3.89] &   0.97 [0.30, 3.19] &  0.83 [-1.01, 2.89] \\
  WP6-G3 &   1.79 [0.56, 4.23] &   1.48 [0.46, 3.59] &  0.74 [-1.60, 2.94] \\
 WP6-G11 &   1.84 [0.96, 3.88] &   1.68 [0.78, 3.48] &  1.44 [-0.73, 3.24] \\
  WP6-G5 &   2.91 [0.69, 5.35] &   1.95 [0.57, 4.66] &  1.21 [-1.35, 4.18] \\
  WP6-G6 &   2.22 [0.77, 4.74] &   1.97 [0.64, 4.09] &  0.53 [-2.05, 3.11] \\
  WP6-G2 &   2.19 [1.01, 4.21] &   2.00 [0.82, 3.87] &   2.00 [0.16, 3.83] \\
  WP6-G7 &   2.52 [0.90, 5.20] &   2.10 [0.70, 4.42] &  1.28 [-1.27, 3.84] \\
 WP6-G13 &   3.33 [0.80, 6.66] &   2.41 [0.65, 5.44] &  1.79 [-1.04, 5.08] \\
  WP6-G9 &   3.16 [1.47, 5.89] &   2.61 [1.15, 5.14] &  1.81 [-1.14, 4.69] \\
  WP6-G1 &   3.25 [1.50, 5.12] &   2.74 [1.26, 4.83] &  0.13 [-3.23, 3.27] \\
 WP6-G12 &   3.63 [1.76, 6.23] &   2.91 [1.35, 5.52] &  1.13 [-2.28, 4.62] \\
  WP6-G8 &   3.94 [2.10, 6.59] &   3.60 [1.75, 6.03] &  0.46 [-3.44, 4.26] \\
 bCD-TDZ &  9.58 [0.95, 16.19] &  6.09 [0.84, 14.33] & 3.88 [-2.68, 13.90] \\
 bCD-PMT & 10.75 [1.11, 18.48] &  6.44 [0.85, 16.47] & 5.47 [-0.93, 16.09] \\
HbCD-PMT & 10.17 [2.16, 17.03] &  6.94 [1.33, 15.56] & 2.85 [-3.92, 13.78] \\
HbCD-TDZ & 10.62 [2.20, 17.89] &  7.29 [1.92, 16.30] & 2.98 [-3.67, 14.52] \\
 bCD-PMZ & 10.10 [2.71, 16.68] &  7.32 [2.17, 15.34] & 4.22 [-3.10, 14.04] \\
 bCD-CPZ & 14.11 [2.10, 23.98] &  9.13 [2.08, 21.32] & 6.78 [-2.96, 21.21] \\
HbCD-CPZ & 18.16 [1.76, 31.24] & 10.68 [1.01, 27.77] & 7.34 [-3.25, 26.28] \\
 bCD-TFP & 16.89 [2.82, 28.78] & 10.84 [2.35, 25.80] & 8.31 [-2.87, 25.23] \\
HbCD-TFP & 17.07 [2.49, 29.07] & 10.91 [2.31, 25.94] & 5.84 [-4.50, 24.32] \\
HbCD-PMZ & 17.43 [2.90, 29.69] & 11.27 [2.89, 26.46] & 5.85 [-4.46, 24.90] \\
\end{longtable}
\end{footnotesize}
\end{center}

\end{document}
