# Supplementary material for: The SAMPL9 host–guest blind challenge: an overview of binding free energy predictive accuracy
Source: Phys Chem Chem Phys. 2024 Mar 4;26(12):9207–25. doi: 10.1039/d3cp05111k (PMC10954238; doi:10.1039/d3cp05111k)
Supplement: CP-026-D3CP05111K-s001 [file CP-026-D3CP05111K-s001.zip › sampl9-supplementary-documents/Users/amezcum1/Desktop/SAMPL9/host_guest/Analysis/Ranked_Accuracy/WP6/StatisticsTables/statistics.csv]

ID	sid	RMSE	RMSE_lower_bound	RMSE_upper_bound	MAE	MAE_lower_bound	MAE_upper_bound	ME	ME_lower_bound	ME_upper_bound	R2	R2_lower_bound	R2_upper_bound	m	m_lower_bound	m_upper_bound	kendall_tau	kendall_tau_lower_bound	kendall_tau_upper_bound
MACHINE-LEARNING/NNET/DRAGON-descriptors	3	1.9702967367300874	1.1341933950223118	2.938255182632481	1.4961538461538464	0.8484305884677882	2.410155458309781	0.6146153846153847	-0.5627384451348312	1.6591441411620085	0.14832918954100757	0.0004477366159881146	0.7845854210469816	0.3795123963762487	-0.37528448452180446	1.1162012094845828	0.17948717948717946	-0.411764705882353	0.7681159420289855
ELIE/GAFF2-ABCG2/TIP3P/MD/MMPBSA	8	2.485229700986745	1.3570790929455663	3.968790364003573	1.9349999999999998	1.0844362164243566	3.2566730530774506	1.9299999999999997	0.7740895828121825	3.182844883603932	0.39673123396391263	0.003288940693732208	0.8777125705696567	0.6635253927035887	-0.08064161404332558	1.3750526488983996	0.5038314736557788	-0.17241379310344826	0.8709677419354839
EE/Openff-2.0/TIP3P/MD-EE/WL_RL.02_L.01	4	2.6836456260381785	1.807766966781294	3.673486440117226	2.2323076923076925	1.4333688892551564	3.192500138474559	0.6846153846153847	-0.8588143863733554	2.070285589948344	0.6051702655564379	0.24957111783092759	0.8577067369501606	1.6869940578271079	0.9081154871438541	2.421841057107215	0.564102564102564	0.15068493150684933	0.8805970149253731
DDM/AMOEBA/BAR	7	2.7665390764524656	1.75174729171974	5.142781233597407	2.036923076923077	1.3664930518971816	4.244220692721421	-0.7876923076923072	-2.81869155541873	1.383149160562246	0.5514112357239862	0.08773814981228364	0.863069850535214	1.5973326528089637	0.5603759192322331	2.9089121230285295	0.5384615384615383	0.02857142857142857	0.8611111111111113
vDSSB/GAFF2/OPC3/HREM	2	3.6250336868461277	2.5044163906762087	5.73847721983338	3.2515384615384617	1.9814963892676234	5.066029651445631	2.7684615384615388	0.7571206132597177	4.734720737474496	0.35654403307268656	0.0018658459982191897	0.7769318169270572	1.024302414770053	-0.5118196344684239	2.1076395239143717	0.3742013362170691	-0.25000000000000006	0.7777777777777779
