# Supplementary material for: The SAMPL9 host–guest blind challenge: an overview of binding free energy predictive accuracy
Source: Phys Chem Chem Phys. 2024 Mar 4;26(12):9207–25. doi: 10.1039/d3cp05111k (PMC10954238; doi:10.1039/d3cp05111k)
Supplement: CP-026-D3CP05111K-s001 [file CP-026-D3CP05111K-s001.zip › sampl9-supplementary-documents/Users/amezcum1/Desktop/SAMPL9/host_guest/Analysis/Ranked_Accuracy/WP6/StatisticsTables/statistics.json]

{"MACHINE-LEARNING\/NNET\/DRAGON-descriptors":{"sid":"3","RMSE":1.9702967367,"RMSE_lower_bound":1.134193395,"RMSE_upper_bound":2.9382551826,"MAE":1.4961538462,"MAE_lower_bound":0.8484305885,"MAE_upper_bound":2.4101554583,"ME":0.6146153846,"ME_lower_bound":-0.5627384451,"ME_upper_bound":1.6591441412,"R2":0.1483291895,"R2_lower_bound":0.0004477366,"R2_upper_bound":0.784585421,"m":0.3795123964,"m_lower_bound":-0.3752844845,"m_upper_bound":1.1162012095,"kendall_tau":0.1794871795,"kendall_tau_lower_bound":-0.4117647059,"kendall_tau_upper_bound":0.768115942},"ELIE\/GAFF2-ABCG2\/TIP3P\/MD\/MMPBSA":{"sid":"8","RMSE":2.485229701,"RMSE_lower_bound":1.3570790929,"RMSE_upper_bound":3.968790364,"MAE":1.935,"MAE_lower_bound":1.0844362164,"MAE_upper_bound":3.2566730531,"ME":1.93,"ME_lower_bound":0.7740895828,"ME_upper_bound":3.1828448836,"R2":0.396731234,"R2_lower_bound":0.0032889407,"R2_upper_bound":0.8777125706,"m":0.6635253927,"m_lower_bound":-0.080641614,"m_upper_bound":1.3750526489,"kendall_tau":0.5038314737,"kendall_tau_lower_bound":-0.1724137931,"kendall_tau_upper_bound":0.8709677419},"EE\/Openff-2.0\/TIP3P\/MD-EE\/WL_RL.02_L.01":{"sid":"4","RMSE":2.683645626,"RMSE_lower_bound":1.8077669668,"RMSE_upper_bound":3.6734864401,"MAE":2.2323076923,"MAE_lower_bound":1.4333688893,"MAE_upper_bound":3.1925001385,"ME":0.6846153846,"ME_lower_bound":-0.8588143864,"ME_upper_bound":2.0702855899,"R2":0.6051702656,"R2_lower_bound":0.2495711178,"R2_upper_bound":0.857706737,"m":1.6869940578,"m_lower_bound":0.9081154871,"m_upper_bound":2.4218410571,"kendall_tau":0.5641025641,"kendall_tau_lower_bound":0.1506849315,"kendall_tau_upper_bound":0.8805970149},"DDM\/AMOEBA\/BAR":{"sid":"7","RMSE":2.7665390765,"RMSE_lower_bound":1.7517472917,"RMSE_upper_bound":5.1427812336,"MAE":2.0369230769,"MAE_lower_bound":1.3664930519,"MAE_upper_bound":4.2442206927,"ME":-0.7876923077,"ME_lower_bound":-2.8186915554,"ME_upper_bound":1.3831491606,"R2":0.5514112357,"R2_lower_bound":0.0877381498,"R2_upper_bound":0.8630698505,"m":1.5973326528,"m_lower_bound":0.5603759192,"m_upper_bound":2.908912123,"kendall_tau":0.5384615385,"kendall_tau_lower_bound":0.0285714286,"kendall_tau_upper_bound":0.8611111111},"vDSSB\/GAFF2\/OPC3\/HREM":{"sid":"2","RMSE":3.6250336868,"RMSE_lower_bound":2.5044163907,"RMSE_upper_bound":5.7384772198,"MAE":3.2515384615,"MAE_lower_bound":1.9814963893,"MAE_upper_bound":5.0660296514,"ME":2.7684615385,"ME_lower_bound":0.7571206133,"ME_upper_bound":4.7347207375,"R2":0.3565440331,"R2_lower_bound":0.001865846,"R2_upper_bound":0.7769318169,"m":1.0243024148,"m_lower_bound":-0.5118196345,"m_upper_bound":2.1076395239,"kendall_tau":0.3742013362,"kendall_tau_lower_bound":-0.25,"kendall_tau_upper_bound":0.7777777778}}
