# Supplementary material for: The SAMPL9 host–guest blind challenge: an overview of binding free energy predictive accuracy
Source: Phys Chem Chem Phys. 2024 Mar 4;26(12):9207–25. doi: 10.1039/d3cp05111k (PMC10954238; doi:10.1039/d3cp05111k)
Supplement: CP-026-D3CP05111K-s001 [file CP-026-D3CP05111K-s001.zip › sampl9-supplementary-documents/Users/amezcum1/Desktop/SAMPL9/host_guest/Analysis/Ranked_Accuracy/WP6_no_optional/StatisticsTables/statistics.csv]

ID	sid	RMSE	RMSE_lower_bound	RMSE_upper_bound	MAE	MAE_lower_bound	MAE_upper_bound	ME	ME_lower_bound	ME_upper_bound	R2	R2_lower_bound	R2_upper_bound	m	m_lower_bound	m_upper_bound	kendall_tau	kendall_tau_lower_bound	kendall_tau_upper_bound
MACHINE-LEARNING/NNET/DRAGON-descriptors	3	2.043903536536562	1.1743112848127846	3.0082048651951148	1.5725	0.8978043159378517	2.5181432059164424	0.6175	-0.661824744245155	1.7556952403502322	0.14832688458582066	0.0003387791683778356	0.7883268285424146	0.37952034821846664	-0.3787648275564272	1.1208794375239004	0.2121212121212121	-0.42372881355932207	0.7966101694915255
ELIE/GAFF2-ABCG2/TIP3P/MD/MMPBSA	8	2.485229700986745	1.375334381661097	3.926382248028915	1.9349999999999998	1.0931998139866026	3.228943731822852	1.9299999999999997	0.797203350769793	3.1602125977295046	0.39673123396391263	0.004077907048250477	0.8833562030926734	0.6635253927035887	-0.08581697569771891	1.4001042487459185	0.5038314736557788	-0.16129032258064516	0.8688524590163935
EE/Openff-2.0/TIP3P/MD-EE/WL_RL.02_L.01	4	2.6459938271532937	1.6783361645112942	3.634286989819351	2.16	1.3023638261406711	3.1393891660270317	0.48333333333333356	-1.1225769638337184	1.8976593586765995	0.6261106557432087	0.2368365511381048	0.8884943304041989	1.6838230598952797	0.8911567076464562	2.393947480395991	0.606060606060606	0.15789473684210525	0.9310344827586207
DDM/AMOEBA/BAR	7	2.7443608849177736	1.6649763710791181	5.2230141118722	1.955	1.2828481206933715	4.245591333935914	-0.6016666666666666	-2.728921115555005	1.6160264450514876	0.5704359597321293	0.08938885540576887	0.8804348943775414	1.60033895960155	0.5651731323109291	2.9251365504060756	0.5757575757575757	0.049180327868852465	0.8666666666666666
vDSSB/GAFF2/OPC3/HREM	2	3.745735352815697	2.5868004128807134	5.874867483167371	3.391666666666667	2.0583738216501244	5.2604843783864235	3.1300000000000003	1.152196377290766	5.049517166453813	0.43993819275659746	0.0026211273806532208	0.8330898543262365	1.0300753480056193	-0.3108676766990405	2.0665280198212175	0.442760992000533	-0.22807017543859648	0.8518518518518519
