# Supplementary material for: The SAMPL9 host–guest blind challenge: an overview of binding free energy predictive accuracy
Source: Phys Chem Chem Phys. 2024 Mar 4;26(12):9207–25. doi: 10.1039/d3cp05111k (PMC10954238; doi:10.1039/d3cp05111k)
Supplement: CP-026-D3CP05111K-s001 [file CP-026-D3CP05111K-s001.zip › sampl9-supplementary-documents/Users/amezcum1/Desktop/SAMPL9/host_guest/Analysis/Ranked_Accuracy/WP6_no_optional/StatisticsTables/statistics.json]

{"MACHINE-LEARNING\/NNET\/DRAGON-descriptors":{"sid":"3","RMSE":2.0439035365,"RMSE_lower_bound":1.1743112848,"RMSE_upper_bound":3.0082048652,"MAE":1.5725,"MAE_lower_bound":0.8978043159,"MAE_upper_bound":2.5181432059,"ME":0.6175,"ME_lower_bound":-0.6618247442,"ME_upper_bound":1.7556952404,"R2":0.1483268846,"R2_lower_bound":0.0003387792,"R2_upper_bound":0.7883268285,"m":0.3795203482,"m_lower_bound":-0.3787648276,"m_upper_bound":1.1208794375,"kendall_tau":0.2121212121,"kendall_tau_lower_bound":-0.4237288136,"kendall_tau_upper_bound":0.7966101695},"ELIE\/GAFF2-ABCG2\/TIP3P\/MD\/MMPBSA":{"sid":"8","RMSE":2.485229701,"RMSE_lower_bound":1.3753343817,"RMSE_upper_bound":3.926382248,"MAE":1.935,"MAE_lower_bound":1.093199814,"MAE_upper_bound":3.2289437318,"ME":1.93,"ME_lower_bound":0.7972033508,"ME_upper_bound":3.1602125977,"R2":0.396731234,"R2_lower_bound":0.004077907,"R2_upper_bound":0.8833562031,"m":0.6635253927,"m_lower_bound":-0.0858169757,"m_upper_bound":1.4001042487,"kendall_tau":0.5038314737,"kendall_tau_lower_bound":-0.1612903226,"kendall_tau_upper_bound":0.868852459},"EE\/Openff-2.0\/TIP3P\/MD-EE\/WL_RL.02_L.01":{"sid":"4","RMSE":2.6459938272,"RMSE_lower_bound":1.6783361645,"RMSE_upper_bound":3.6342869898,"MAE":2.16,"MAE_lower_bound":1.3023638261,"MAE_upper_bound":3.139389166,"ME":0.4833333333,"ME_lower_bound":-1.1225769638,"ME_upper_bound":1.8976593587,"R2":0.6261106557,"R2_lower_bound":0.2368365511,"R2_upper_bound":0.8884943304,"m":1.6838230599,"m_lower_bound":0.8911567076,"m_upper_bound":2.3939474804,"kendall_tau":0.6060606061,"kendall_tau_lower_bound":0.1578947368,"kendall_tau_upper_bound":0.9310344828},"DDM\/AMOEBA\/BAR":{"sid":"7","RMSE":2.7443608849,"RMSE_lower_bound":1.6649763711,"RMSE_upper_bound":5.2230141119,"MAE":1.955,"MAE_lower_bound":1.2828481207,"MAE_upper_bound":4.2455913339,"ME":-0.6016666667,"ME_lower_bound":-2.7289211156,"ME_upper_bound":1.6160264451,"R2":0.5704359597,"R2_lower_bound":0.0893888554,"R2_upper_bound":0.8804348944,"m":1.6003389596,"m_lower_bound":0.5651731323,"m_upper_bound":2.9251365504,"kendall_tau":0.5757575758,"kendall_tau_lower_bound":0.0491803279,"kendall_tau_upper_bound":0.8666666667},"vDSSB\/GAFF2\/OPC3\/HREM":{"sid":"2","RMSE":3.7457353528,"RMSE_lower_bound":2.5868004129,"RMSE_upper_bound":5.8748674832,"MAE":3.3916666667,"MAE_lower_bound":2.0583738217,"MAE_upper_bound":5.2604843784,"ME":3.13,"ME_lower_bound":1.1521963773,"ME_upper_bound":5.0495171665,"R2":0.4399381928,"R2_lower_bound":0.0026211274,"R2_upper_bound":0.8330898543,"m":1.030075348,"m_lower_bound":-0.3108676767,"m_upper_bound":2.0665280198,"kendall_tau":0.442760992,"kendall_tau_lower_bound":-0.2280701754,"kendall_tau_upper_bound":0.8518518519}}
