# Supplementary material for: The SAMPL9 host–guest blind challenge: an overview of binding free energy predictive accuracy
Source: Phys Chem Chem Phys. 2024 Mar 4;26(12):9207–25. doi: 10.1039/d3cp05111k (PMC10954238; doi:10.1039/d3cp05111k)
Supplement: CP-026-D3CP05111K-s001 [file CP-026-D3CP05111K-s001.zip › sampl9-supplementary-documents/Users/amezcum1/Desktop/SAMPL9/host_guest/Analysis/Ranked_Accuracy/WP6_no_optional/StatisticsTables/statisticsLaTex/statistics.tex]

\documentclass[8pt]{article}
\usepackage[a4paper,margin=0.2in,tmargin=0.5in,bmargin=0.5in,landscape]{geometry}
\usepackage{booktabs}
\usepackage{longtable}
\pagenumbering{gobble}
\begin{document}
\begin{center}
\begin{footnotesize}
\begin{longtable}{|cccccccc|}
\toprule
                                       ID & sid &   RMSE [kcal/mol] &    MAE [kcal/mol] &       ME [kcal/mol] &             R$^2$ &                  m &             $\tau$ \\
\midrule
\endfirsthead

\toprule
                                       ID & sid &   RMSE [kcal/mol] &    MAE [kcal/mol] &       ME [kcal/mol] &             R$^2$ &                  m &             $\tau$ \\
\midrule
\endhead
\midrule
\multicolumn{8}{r}{{Continued on next page}} \\
\midrule
\endfoot

\bottomrule
\endlastfoot
 MACHINE-LEARNING/NNET/DRAGON-descriptors &   3 & 2.04 [1.17, 3.01] & 1.57 [0.90, 2.52] &  0.62 [-0.66, 1.76] & 0.15 [0.00, 0.79] & 0.38 [-0.38, 1.12] & 0.21 [-0.42, 0.80] \\
         ELIE/GAFF2-ABCG2/TIP3P/MD/MMPBSA &   8 & 2.49 [1.38, 3.93] & 1.93 [1.09, 3.23] &   1.93 [0.80, 3.16] & 0.40 [0.00, 0.88] & 0.66 [-0.09, 1.40] & 0.50 [-0.16, 0.87] \\
EE/Openff-2.0/TIP3P/MD-EE/WL\_RL.02\_L.01 &   4 & 2.65 [1.68, 3.63] & 2.16 [1.30, 3.14] &  0.48 [-1.12, 1.90] & 0.63 [0.24, 0.89] &  1.68 [0.89, 2.39] &  0.61 [0.16, 0.93] \\
                           DDM/AMOEBA/BAR &   7 & 2.74 [1.66, 5.22] & 1.96 [1.28, 4.25] & -0.60 [-2.73, 1.62] & 0.57 [0.09, 0.88] &  1.60 [0.57, 2.93] &  0.58 [0.05, 0.87] \\
                    vDSSB/GAFF2/OPC3/HREM &   2 & 3.75 [2.59, 5.87] & 3.39 [2.06, 5.26] &   3.13 [1.15, 5.05] & 0.44 [0.00, 0.83] & 1.03 [-0.31, 2.07] & 0.44 [-0.23, 0.85] \\
\end{longtable}
\end{footnotesize}
\end{center}

\end{document}
